# Supplementary material for: Integrating Transcriptomics with Metabolic Modeling Predicts Biomarkers and Drug Targets for Alzheimer's Disease
Source: PLoS One. 2014 Aug 15;9(8):e105383. doi: 10.1371/journal.pone.0105383 (PMC4134302; doi:10.1371/journal.pone.0105383)
Supplement: Table S1 — The list of genes that were defined as input for iMAT. (XLSX) [file pone.0105383.s003.xlsx]

## Sheet: cortical analysis
Imat input
				(1) Highly expressed
	Control	AD		(-1) lowly expressed
Gene Entrez ID	Highly/Lowly/moderately expressed	Highly/Lowly/moderately expressed		(0) moderately expressed
100	0	-1
10005	0	0
10007	0	0
10020	0	0
10026	0	-1
10050	0	-1
10057	0	0
10087	0	0
10090	0	-1
10157	-1	-1
10164	-1	-1
10165	0	-1
10166	-1	-1
10195	0	-1
10201	0	-1
10229	0	-1
10246	-1	-1
10257	0	-1
10312	0	-1
10317	-1	-1
10327	0	0
10331	-1	-1
1036	0	0
10380	-1	-1
10390	0	0
10396	-1	-1
1040	1	1
10400	0	-1
10402	0	-1
10423	0	0
10476	0	0
10554	0	0
10555	0	0
10558	0	-1
10559	0	0
10560	0	-1
10568	-1	-1
10587	-1	-1
10588	0	-1
10599	-1	-1
10606	0	0
10610	0	-1
10632	0	0
10654	0	0
10678	0	0
10682	0	-1
10690	-1	-1
107	0	0
10723	0	0
10768	1	1
10786	-1	-1
10797	0	-1
108	0	-1
10840	0	-1
10841	0	-1
10846	-1	-1
10858	0	0
10861	0	-1
10870	0	-1
10873	0	0
109	1	1
10905	-1	-1
10919	0	-1
10935	0	0
10948	0	0
10965	0	-1
10975	0	-1
10991	0	-1
10993	0	-1
10998	0	0
10999	-1	-1
11000	0	0
11001	0	-1
1103	-1	-1
11041	1	1
11046	0	-1
1109	0	-1
111	-1	-1
11112	0	-1
11136	0	-1
11164	0	0
1118	-1	-1
11181	-1	-1
11182	0	0
11185	-1	-1
1119	0	-1
112	0	-1
1120	0	0
11212	0	-1
11226	0	-1
11227	-1	-1
11238	0	-1
112483	0	0
11253	0	0
11254	-1	-1
112611	0	0
112724	0	-1
11282	0	-1
11283	-1	-1
11285	0	0
113	0	-1
113026	-1	-1
11309	0	0
113189	0	-1
11320	-1	-1
113235	-1	-1
11343	1	1
113451	0	0
113452	0	0
114	0	-1
114112	0	0
114134	0	-1
114805	0	-1
115	0	-1
115019	-1	-1
115111	-1	-1
1152	1	1
115286	0	-1
115584	0	0
1158	-1	-1
1159	1	0
1160	0	-1
116255	0	-1
116285	0	0
116369	0	-1
117247	-1	-1
117248	0	0
117283	-1	-1
1178	0	0
118881	0	-1
121278	-1	-1
122481	0	-1
122622	0	-1
123041	0	-1
124	0	-1
124583	0	-1
124637	0	0
124935	0	0
125	0	-1
125206	0	-1
125965	-1	-1
126	0	-1
126129	0	0
126328	0	1
126792	0	0
127	-1	-1
127124	-1	-1
128	0	0
128869	0	0
129807	0	0
13	-1	-1
130	-1	-1
130013	-1	-1
130752	0	0
131	-1	-1
1312	0	0
131669	-1	-1
132	0	0
1327	1	1
132789	0	-1
1329	1	1
1337	1	1
1339	0	-1
1340	1	1
1345	1	1
134526	0	-1
1346	0	0
1347	1	0
1349	1	1
1350	1	1
1351	1	1
135152	-1	-1
1371	0	0
1373	0	-1
1374	-1	-1
1375	0	-1
1376	0	0
137872	0	0
137964	0	-1
1384	0	0
140679	0	0
142680	-1	-1
1431	0	0
144195	0	0
145226	-1	-1
1468	0	-1
1491	0	-1
15	-1	-1
1503	0	-1
151531	0	-1
1537	1	1
154091	0	-1
1543	-1	-1
1544	-1	-1
1545	0	0
1548	-1	-1
1551	-1	-1
155184	0	0
1553	-1	-1
1557	-1	-1
1558	0	-1
1559	-1	-1
1562	-1	-1
1565	0	-1
1571	0	-1
1572	-1	-1
157506	0	-1
1576	0	-1
1577	-1	-1
1579	-1	-1
158	0	0
1581	-1	-1
1582	-1	-1
1583	0	-1
1584	-1	-1
1585	-1	-1
1586	-1	-1
1588	-1	-1
1589	0	-1
159	0	-1
1591	-1	-1
1593	0	0
1594	-1	-1
1595	0	0
159963	-1	-1
160287	-1	-1
1603	0	0
1606	0	-1
1607	0	-1
160728	0	0
1608	0	0
160851	-1	-1
1609	-1	-1
1610	0	-1
1621	-1	-1
162417	-1	-1
162466	0	-1
1629	0	0
1632	0	0
1633	0	-1
1635	0	0
1638	-1	-1
1644	-1	-1
1645	0	0
1650	0	1
166012	0	-1
166785	-1	-1
170712	-1	-1
171425	0	0
1716	0	0
1717	0	0
1718	0	0
1719	0	-1
1723	0	-1
1737	0	0
1738	0	0
1743	0	0
175	0	0
1757	0	-1
178	-1	-1
1786	0	0
1787	0	0
1788	-1	-1
1789	-1	-1
1798	0	0
18	0	0
1806	0	-1
1807	-1	-1
1808	1	1
1809	1	1
1811	-1	-1
1836	-1	-1
1841	0	0
1854	0	-1
189	-1	-1
1890	0	0
1891	0	0
1892	1	1
19	0	0
191	0	0
192134	-1	-1
195814	-1	-1
1962	-1	-1
196883	0	-1
197257	0	-1
197258	0	-1
200010	-1	-1
200576	-1	-1
2023	1	1
2026	1	1
2027	0	0
203	0	0
2030	0	-1
204	0	0
205	0	0
206358	-1	-1
2098	0	0
210	-1	-1
2108	0	0
2109	0	0
211	0	0
2110	0	0
212	0	-1
2131	0	0
2132	0	-1
2134	0	0
2135	0	0
2137	0	0
216	0	0
217	0	0
218	0	-1
2180	0	0
2181	0	0
2182	0	-1
2184	0	0
219	0	-1
2194	0	0
220	0	-1
2203	0	-1
221	0	-1
221823	-1	-1
222	-1	-1
2222	1	1
2224	0	0
222537	0	0
223	1	1
22305	0	0
2235	0	-1
224	0	0
226	0	0
2271	0	-1
22856	0	0
229	-1	-1
22928	0	-1
22929	0	-1
22934	0	-1
22978	1	1
230	1	1
23007	0	0
23057	0	0
231	0	1
23169	-1	-1
23236	0	0
23315	0	0
23382	0	0
23396	0	1
23417	0	0
23428	0	-1
23439	-1	-1
23443	0	-1
23464	0	0
23475	-1	-1
23478	0	0
2348	-1	-1
23483	0	-1
23498	0	-1
2351	0	0
2352	-1	-1
23530	0	-1
23533	-1	-1
23539	0	-1
23545	-1	-1
23556	0	-1
2356	0	0
23563	-1	-1
23600	0	-1
23632	-1	-1
23657	1	1
23743	0	-1
23761	0	0
239	-1	-1
240	0	0
242	0	-1
245972	-1	-1
245973	-1	-1
246	-1	-1
246213	0	-1
247	0	-1
248	-1	-1
249	0	0
250	0	0
251	-1	-1
2517	0	0
2519	0	-1
2523	0	-1
2525	-1	-1
2530	0	-1
2531	0	0
253430	-1	-1
2538	-1	-1
2539	0	-1
2542	0	-1
2544	0	0
2548	0	0
256435	-1	-1
257068	-1	-1
2571	0	0
2572	0	0
257202	0	0
25769	-1	-1
25796	0	0
2581	0	0
2582	0	-1
2583	0	0
2584	0	0
2585	0	-1
2588	0	-1
2589	0	-1
2590	0	0
25902	0	-1
2591	0	0
2592	0	0
259230	-1	-1
2593	0	0
2595	0	0
2597	1	1
26	-1	-1
26002	0	0
26035	0	0
26062	0	0
2618	0	-1
262	0	0
26227	1	1
26229	0	0
26237	0	0
26266	0	0
26275	0	0
26279	-1	-1
2628	0	0
26289	0	0
2629	0	0
26290	-1	-1
26301	0	-1
2632	0	-1
26330	-1	-1
2639	0	-1
2643	0	-1
2645	0	-1
2650	0	-1
26503	0	0
2651	-1	-1
2653	0	0
2655	0	0
266722	-1	-1
2673	-1	-1
2678	0	-1
2679	0	0
2683	0	-1
2687	0	-1
26873	-1	-1
270	-1	-1
27010	0	-1
27034	0	-1
27068	0	0
27087	0	0
27089	1	1
271	0	0
2710	0	-1
27115	-1	-1
2712	-1	-1
27124	0	0
2713	0	0
27159	-1	-1
27165	-1	-1
2717	0	0
272	0	-1
2720	0	0
27232	0	-1
27235	0	-1
2729	0	0
2730	-1	-1
27306	0	-1
2731	0	0
27349	0	0
2739	0	0
27430	0	0
2744	1	1
2745	0	-1
2746	1	1
2747	0	0
275	0	-1
2752	1	1
276	0	-1
2762	0	0
2766	0	0
277	0	0
278	0	0
279	0	0
2799	-1	-1
28	-1	-1
280	0	0
2805	1	1
2806	0	0
2819	0	-1
2820	0	-1
2821	1	1
28231	0	0
28232	0	0
28234	-1	-1
284098	-1	-1
284111	0	-1
284129	0	0
284208	0	0
284273	0	-1
285216	0	0
286016	0	0
286297	0	0
2875	0	-1
2876	-1	-1
2877	-1	-1
2878	0	0
2879	1	1
28972	1	0
28976	0	-1
290	-1	-1
291	0	0
29124	-1	-1
292	0	0
293	1	1
2936	0	-1
2937	0	0
2944	0	0
2954	-1	-1
2974	0	0
2977	-1	-1
29796	1	1
2982	0	0
2983	0	-1
2984	-1	-1
2986	-1	-1
2987	1	1
29880	0	0
2990	0	0
29906	0	0
2992	0	0
29920	0	0
29922	0	-1
29925	0	-1
29926	0	0
29929	0	-1
29958	-1	-1
29968	0	0
2997	0	0
2998	-1	-1
29988	0	0
30	0	0
3000	0	-1
3028	0	0
3029	1	1
3030	0	0
3032	0	0
3033	0	0
3034	-1	-1
3036	-1	-1
3037	-1	-1
3038	-1	-1
3067	-1	-1
3073	-1	-1
3074	0	0
3081	-1	-1
30814	-1	-1
30815	0	1
30833	0	-1
3098	1	0
3099	-1	-1
31	-1	-1
3101	-1	-1
314	-1	-1
3141	0	-1
3145	0	-1
3155	0	-1
3156	0	0
3157	-1	-1
3158	-1	-1
316	-1	-1
3162	0	0
3163	-1	-1
3176	0	-1
3177	-1	-1
318	0	-1
32	0	-1
3242	-1	-1
3251	0	0
3283	-1	-1
3284	-1	-1
3290	0	-1
3291	0	-1
3292	-1	-1
3293	0	-1
3294	-1	-1
3295	0	0
3340	-1	-1
337876	0	-1
34	1	1
3417	0	0
3418	0	0
3419	0	0
341947	-1	-1
3420	0	0
3421	0	0
3422	0	0
3423	0	0
3425	0	-1
343	-1	-1
347734	0	0
348477	0	0
349565	0	0
35	0	0
353	0	-1
36	0	-1
3612	0	0
3613	0	-1
3614	0	-1
3615	1	1
3620	-1	-1
3628	0	0
3631	-1	-1
3632	0	0
3633	0	0
3635	0	0
3636	0	0
3658	0	-1
366	0	-1
3704	0	0
3706	1	1
3707	0	0
3712	0	-1
374291	1	1
374907	-1	-1
376497	0	0
377677	0	-1
3795	0	-1
38	0	0
383	-1	-1
384	0	-1
387893	0	0
389015	0	0
39	0	0
3906	-1	-1
3931	0	-1
3938	-1	-1
3939	1	1
3945	1	1
3948	-1	-1
3990	-1	-1
3992	0	0
4023	0	0
4047	0	0
4048	0	0
4051	0	0
4056	0	0
410	0	-1
411	-1	-1
412	0	0
4121	-1	-1
4122	0	0
4123	0	0
4124	0	0
4125	0	-1
4126	0	-1
4128	1	1
4129	1	1
4143	-1	-1
4144	1	1
4166	0	-1
4190	1	0
4191	1	1
4199	0	-1
4200	0	-1
4245	0	0
4247	0	0
4248	0	0
4249	-1	-1
4258	0	0
4259	1	1
427	0	-1
43	0	-1
4329	0	0
435	0	-1
4351	0	-1
4353	0	-1
4357	0	0
4363	0	-1
438	0	-1
440	0	0
443	0	0
445	0	0
4507	-1	-1
4512	0	0
4513	0	0
4514	0	0
4519	0	0
4522	0	-1
4524	-1	-1
4535	0	0
4536	0	0
4537	0	0
4538	0	0
4539	0	0
4540	0	0
4541	0	0
4548	0	-1
4594	0	0
4597	0	0
4598	0	-1
4668	0	-1
4669	0	-1
4694	1	1
4695	1	1
4696	0	0
4697	1	1
4698	0	0
47	0	0
4700	0	0
4701	0	0
4702	0	0
4704	0	0
4705	0	0
4706	0	0
4707	1	1
4708	1	1
4709	-1	-1
471	0	0
4710	1	1
4711	0	0
4712	0	0
4713	1	1
4714	1	1
4715	1	1
4716	0	0
4717	0	0
4718	1	1
4719	0	-1
4720	0	1
4722	1	1
4723	1	1
4724	0	0
4725	0	0
4726	1	1
4728	1	1
4729	1	1
4731	0	0
4758	0	0
4759	0	-1
476	1	1
477	1	1
478	1	1
48	0	0
480	-1	-1
481	1	1
482	0	0
483	0	0
4830	0	0
4831	0	0
4832	0	1
4833	0	-1
4837	0	-1
4842	-1	-1
4843	-1	-1
4844	0	0
4845	0	0
4846	-1	-1
4860	0	0
4881	0	-1
4882	0	-1
490	0	0
4905	1	1
4907	0	-1
491	0	-1
492	0	-1
493	-1	-1
4942	0	0
495	0	-1
4952	0	0
4953	0	0
496	-1	-1
4967	0	0
498	1	1
50	0	0
5009	-1	-1
501	0	0
5019	0	0
5033	0	0
5034	0	1
5048	0	0
50487	-1	-1
5049	-1	-1
5050	0	0
50506	-1	-1
5051	0	0
50515	-1	-1
5052	1	1
5053	-1	-1
506	1	1
50614	1	1
50617	-1	-1
50700	-1	-1
50808	0	0
50814	0	0
509	1	0
5091	0	0
5092	0	0
50940	-1	-1
5095	0	0
5096	0	0
51	0	-1
51004	0	-1
51005	0	-1
51022	0	-1
5105	0	-1
5106	0	-1
51079	1	1
51109	1	1
51146	-1	-1
51166	0	0
51179	-1	-1
51181	1	1
51196	0	-1
51227	0	-1
51251	0	0
51268	0	0
51292	0	0
513	1	1
5130	0	-1
51301	-1	-1
51302	-1	-1
5136	0	-1
5137	-1	-1
5138	0	0
51380	1	1
51382	1	1
5139	-1	-1
514	1	1
5140	-1	-1
5141	0	0
5142	0	-1
5143	0	0
5144	-1	-1
51447	0	-1
5145	-1	-1
5146	-1	-1
5147	0	0
51477	0	0
51478	1	1
5148	0	-1
5149	-1	-1
515	1	1
5150	-1	-1
5151	0	-1
5152	0	0
5153	0	0
51540	0	-1
51557	-1	-1
5158	0	0
516	1	1
5160	1	1
51604	0	0
51606	0	0
5161	-1	-1
5162	1	0
5167	-1	-1
5168	0	0
5169	-1	-1
517	-1	-1
51703	0	-1
5172	1	1
51727	0	0
51733	0	-1
518	1	1
51805	0	0
51809	0	0
5198	0	-1
52	0	0
5207	-1	-1
5208	-1	-1
5209	-1	-1
521	0	0
5210	0	0
5211	1	1
5213	0	0
5214	1	1
522	1	1
5223	0	0
5224	0	0
5226	0	-1
523	1	1
5230	0	-1
5232	0	0
5236	0	0
5238	0	-1
5240	0	0
5244	-1	-1
525	0	-1
5250	0	0
526	1	1
5264	0	0
527	1	1
5277	0	0
5279	0	0
528	0	0
5281	0	-1
5283	0	0
5286	-1	-1
5287	0	-1
5288	0	-1
5289	0	-1
529	1	1
5290	0	-1
5291	0	-1
5293	0	0
5294	0	-1
5295	0	0
5296	0	-1
5297	1	1
5298	0	-1
53	0	-1
5305	0	0
5313	-1	-1
5315	0	0
5319	-1	-1
5320	0	-1
5321	0	-1
5322	0	-1
533	1	1
5330	0	-1
5331	-1	-1
5332	0	0
5333	0	0
5334	0	-1
53343	0	0
5335	1	1
53354	0	0
5336	-1	-1
5337	0	-1
5338	0	-1
534	1	0
535	1	1
5351	0	1
5352	0	0
53630	-1	-1
5372	0	0
5373	0	-1
53905	-1	-1
53919	0	-1
53947	-1	-1
5406	-1	-1
5407	0	-1
5408	-1	-1
5409	0	0
54187	0	0
54344	-1	-1
54363	-1	-1
54407	0	0
54480	0	-1
54490	-1	-1
54511	0	-1
54575	0	0
54576	-1	-1
5464	0	0
54675	0	-1
54677	0	0
54682	0	-1
5471	0	-1
5476	1	1
54872	0	0
549	0	0
54965	1	1
5498	0	-1
54981	0	-1
55089	-1	-1
55163	0	-1
55191	0	-1
55217	0	-1
55224	0	-1
55229	0	0
55268	0	0
55276	-1	-1
55293	-1	-1
55301	1	1
55312	0	-1
55315	-1	-1
55326	0	0
55343	0	-1
55349	0	-1
55350	0	0
55361	0	-1
55454	0	-1
55500	-1	-1
55501	0	0
55512	-1	-1
55568	-1	-1
55577	0	0
55586	0	0
55650	0	0
55790	0	0
55808	0	-1
55811	-1	-1
55902	-1	-1
55907	0	0
55967	0	0
56052	0	0
5625	0	-1
56301	0	0
5631	0	0
5634	0	-1
56474	0	-1
56548	0	0
56606	-1	-1
56623	0	0
56848	1	1
56894	-1	-1
56895	0	-1
56913	-1	-1
56922	0	0
56953	0	0
56994	0	0
570	-1	-1
57026	0	0
57030	0	0
57084	0	-1
57127	0	-1
57134	0	0
57171	-1	-1
57194	-1	-1
5723	0	-1
5728	0	-1
57282	-1	-1
5730	1	1
57379	-1	-1
5740	-1	-1
57419	0	0
5742	0	-1
5743	0	-1
57468	0	0
57665	0	-1
57678	0	-1
57733	-1	-1
57818	0	-1
57835	-1	-1
5805	0	0
5831	0	-1
5832	0	0
5833	0	0
5834	1	1
5836	0	0
5837	0	0
58508	-1	-1
58510	-1	-1
586	0	-1
5860	0	0
587	0	0
593	0	0
594	0	-1
5959	0	-1
5973	0	-1
6005	-1	-1
60386	0	-1
60482	0	-1
60490	-1	-1
60559	0	-1
6120	0	0
6184	0	0
6185	0	0
622	0	-1
6240	0	0
6241	-1	-1
6303	1	1
6307	-1	-1
6309	0	0
6319	1	1
6342	0	0
635	-1	-1
6389	0	0
6390	0	0
6391	0	0
63917	0	0
6392	0	0
64064	-1	-1
64078	-1	-1
64080	0	-1
64087	0	-1
64131	-1	-1
64132	0	-1
644	0	0
6448	0	0
645	0	0
64579	-1	-1
64600	-1	-1
6470	0	-1
64711	0	0
6472	0	0
6476	-1	-1
64772	0	0
64781	-1	-1
6480	0	0
64802	1	1
64816	-1	-1
6482	0	-1
6483	0	0
6484	0	-1
64841	1	1
64849	-1	-1
64850	0	0
6487	0	0
6489	0	-1
64902	-1	-1
65010	0	-1
6505	0	-1
6506	0	0
6507	1	1
6508	0	0
6509	0	0
6510	0	0
6511	0	-1
6512	0	-1
6513	0	-1
6514	-1	-1
6515	0	1
6517	-1	-1
6518	0	0
6519	-1	-1
6520	0	0
6521	-1	-1
6522	0	0
65220	0	0
6523	-1	-1
6524	-1	-1
6526	0	0
65263	0	0
6528	-1	-1
6529	0	-1
6530	-1	-1
6531	-1	-1
6532	-1	-1
6533	-1	-1
6534	-1	-1
6535	0	0
6536	-1	-1
6537	0	0
6538	-1	-1
6539	0	0
6540	0	0
6541	0	-1
6542	-1	-1
6543	0	-1
6546	-1	-1
6547	0	-1
6548	0	0
6549	-1	-1
6550	-1	-1
6553	0	0
6554	-1	-1
6555	0	-1
6557	-1	-1
6558	0	-1
6559	0	-1
6560	0	0
6561	-1	-1
6563	0	0
6565	0	-1
6566	0	-1
6567	0	-1
6568	-1	-1
6569	-1	-1
6570	-1	-1
6571	-1	-1
6572	-1	-1
6573	0	-1
6574	0	0
6575	0	0
6576	0	-1
6578	0	-1
6579	-1	-1
6580	-1	-1
6581	0	-1
6582	-1	-1
6583	0	-1
6584	0	-1
65985	0	0
66002	0	-1
66035	-1	-1
6611	0	0
6646	0	-1
6647	1	1
6648	0	-1
6649	0	0
6652	0	0
6675	0	0
669	-1	-1
6697	0	0
6713	0	-1
6715	0	-1
6716	-1	-1
6718	-1	-1
6723	0	0
6783	-1	-1
6785	1	0
6799	0	-1
6817	0	0
6818	0	0
6820	-1	-1
6821	0	-1
6822	-1	-1
6839	0	-1
686	0	-1
6888	1	1
6898	-1	-1
6916	0	-1
6999	0	-1
7001	0	-1
7054	-1	-1
7083	0	-1
7084	0	0
7086	0	0
7108	0	0
7166	-1	-1
7167	0	0
7173	-1	-1
7263	0	0
7264	0	-1
7296	0	0
7298	0	-1
7299	-1	-1
7306	0	-1
7350	-1	-1
7351	0	-1
7352	-1	-1
7355	0	-1
7357	0	0
7358	0	0
7359	0	0
7360	0	0
7363	-1	-1
7364	0	0
7367	-1	-1
7371	0	-1
7372	-1	-1
7378	0	0
7381	0	0
7384	0	0
7385	1	0
7386	0	0
7388	0	0
7389	0	0
7390	1	1
7498	-1	-1
759	-1	-1
760	0	0
761	0	-1
762	0	-1
763	0	-1
766	0	-1
768	-1	-1
771	0	-1
7841	0	-1
788	0	-1
790	0	-1
79053	0	0
79087	0	-1
7915	0	0
79178	0	0
7923	0	0
79369	0	-1
7941	0	-1
79586	0	0
79623	0	-1
79646	-1	-1
79695	-1	-1
79717	0	-1
79723	1	1
79751	0	0
79813	-1	-1
79814	0	-1
79837	0	0
79896	0	-1
79901	0	0
7991	0	-1
80025	-1	-1
80055	-1	-1
80068	0	0
80142	0	0
80146	0	-1
80150	0	0
80162	0	-1
80168	0	0
80201	-1	-1
80235	0	-1
80270	0	-1
80271	-1	-1
80308	0	0
8034	0	-1
80347	0	1
8050	0	0
80704	0	-1
80724	0	-1
80854	-1	-1
81031	0	-1
8140	0	0
81490	0	0
81537	-1	-1
81539	0	0
81579	0	-1
8170	-1	-1
81849	-1	-1
8228	0	-1
8277	0	-1
8288	-1	-1
8309	0	-1
8310	0	-1
83549	0	0
83697	-1	-1
83733	1	1
83852	0	0
83884	-1	-1
8394	0	-1
8395	0	-1
8396	0	-1
8398	0	-1
8399	0	-1
84002	-1	-1
8402	0	0
84076	-1	-1
84129	0	0
8424	0	0
84264	0	0
8443	0	0
84444	-1	-1
84532	1	1
84649	0	-1
84679	-1	-1
84693	0	-1
847	0	0
84701	0	0
84706	1	1
84720	0	-1
84735	0	0
84812	0	-1
84889	-1	-1
84912	0	0
84920	-1	-1
8501	0	-1
8503	-1	-1
8509	0	0
8513	-1	-1
8525	0	0
8526	-1	-1
8527	0	-1
8528	-1	-1
8529	-1	-1
8534	0	0
85365	0	0
8540	0	-1
8560	0	-1
8564	-1	-1
8566	0	0
8574	1	1
8604	0	0
8608	0	-1
8611	0	-1
8612	0	-1
8613	0	-1
8622	0	0
8639	-1	-1
8647	-1	-1
8654	-1	-1
8659	0	0
8671	0	0
8693	0	-1
8694	0	0
8703	0	0
8704	0	0
8705	0	-1
8706	0	0
8714	-1	-1
873	0	-1
8733	0	-1
875	0	0
8760	0	0
8781	0	0
8789	-1	-1
8790	-1	-1
8801	-1	-1
8802	0	0
8803	0	0
8813	0	0
8818	0	0
8821	0	-1
8824	0	0
883	0	-1
8833	0	-1
8836	0	-1
8854	0	-1
8867	-1	-1
8869	0	0
8871	0	-1
8875	0	-1
8876	-1	-1
8879	0	-1
8884	0	0
8897	0	0
8908	0	-1
8942	-1	-1
8972	-1	-1
8974	0	-1
8985	0	0
89869	-1	-1
89874	-1	-1
8992	1	1
9016	0	0
90161	-1	-1
9023	-1	-1
90423	0	-1
9056	0	-1
9057	0	-1
9058	-1	-1
9060	-1	-1
9061	0	0
90701	0	0
9091	0	-1
9114	0	0
9123	0	-1
91373	0	0
9152	-1	-1
9153	-1	-1
9154	-1	-1
9162	0	-1
9167	0	0
91703	0	-1
91734	-1	-1
9187	0	-1
9194	-1	-1
9197	0	-1
9227	-1	-1
9245	-1	-1
92483	-1	-1
92579	0	0
92745	0	-1
9296	1	1
93010	-1	-1
93034	-1	-1
93183	0	0
9334	0	0
9348	0	-1
9377	1	1
9380	1	1
9388	-1	-1
9394	-1	-1
94005	0	-1
9415	0	0
9420	-1	-1
9435	0	-1
9453	0	0
9468	-1	-1
9469	0	0
9481	0	0
9487	0	-1
9488	0	-1
9489	0	0
9497	0	0
9498	0	0
95	0	-1
9514	0	-1
9517	-1	-1
952	-1	-1
953	-1	-1
9536	0	-1
954	-1	-1
955	0	0
9550	1	1
9551	0	0
956	0	-1
9563	-1	-1
957	0	-1
9583	0	-1
9615	0	-1
9651	0	0
9653	0	0
97	-1	-1
978	0	-1
9789	0	0
9791	0	0
98	-1	-1
9807	0	-1
9869	0	-1
9942	-1	-1
9945	0	0
9951	0	0
9952	0	0
9953	-1	-1
9954	0	0
9955	0	-1
9956	0	-1
9957	0	-1
9962	-1	-1
9963	-1	-1
9990	0	-1

## Sheet: blood analysis
Imat input
					(1) Highly expressed
	Control	AD	MCI		(-1) lowly expressed
Gene Entrez ID	Highly/Lowly/moderately expressed	Highly/Lowly/moderately expressed	Highly/Lowly/moderately expressed		(0) moderately expressed
100	0	0	1
10005	0	0	0
10007	0	0	1
10020	0	0	0
10026	0	0	0
10050	-1	-1	-1
10057	0	0	0
10087	1	1	1
10090	0	0	0
10157	0	-1	-1
10164	0	0	0
10165	0	0	0
10166	0	0	0
10195	0	0	0
10201	0	0	0
10229	0	0	0
10246	-1	-1	-1
10257	0	0	0
10312	1	1	1
10317	-1	-1	-1
10327	1	1	1
10331	0	0	0
1036	-1	0	-1
10380	0	0	0
10390	0	0	0
10396	1	0	0
1040	-1	-1	-1
10400	0	0	0
10402	0	0	0
10423	1	1	1
10476	1	1	1
10554	1	1	1
10555	0	0	0
10558	1	1	1
10559	1	1	1
10560	0	0	0
10568	-1	-1	-1
10587	0	0	0
10588	1	1	1
10599	0	0	0
10606	0	0	0
10610	0	1	0
10632	1	1	1
10654	0	0	0
10678	1	1	1
10682	0	0	0
10690	-1	-1	-1
107	-1	-1	-1
10723	1	1	1
10768	1	1	1
10786	0	-1	0
10797	1	1	1
108	-1	-1	-1
10840	0	0	0
10841	-1	0	0
10846	-1	-1	-1
10858	0	-1	-1
10861	-1	-1	-1
10870	1	1	1
10873	0	0	0
109	0	0	0
10905	0	0	0
10919	0	0	0
10935	1	1	1
10948	0	0	0
10965	0	0	0
10975	1	1	1
10991	0	-1	-1
10993	-1	-1	-1
10998	-1	-1	-1
10999	0	0	0
11000	1	1	1
11001	0	0	0
1103	-1	-1	0
11041	0	0	0
11046	0	0	0
1109	-1	-1	-1
111	-1	-1	-1
11112	0	0	0
11136	0	0	0
11164	1	1	1
1118	-1	-1	-1
11181	-1	-1	-1
11182	0	0	0
11185	0	-1	0
1119	0	0	0
112	0	0	0
1120	1	1	1
11212	1	1	1
11226	0	0	0
11227	-1	-1	-1
11238	0	0	0
112483	1	1	1
11253	0	0	0
11254	-1	-1	-1
112611	0	0	0
112724	0	0	0
11282	1	1	1
11283	-1	-1	-1
11285	0	0	0
113	1	1	1
113026	-1	-1	-1
11309	-1	-1	-1
113189	0	0	0
11320	1	1	1
113235	0	0	0
11343	0	1	0
113451	0	0	0
113452	-1	0	0
114	-1	-1	-1
114112	-1	-1	-1
114134	-1	-1	-1
114805	-1	-1	-1
115	0	0	0
115019	-1	-1	-1
115111	-1	-1	-1
1152	0	0	0
115286	0	0	0
115584	-1	-1	-1
1158	-1	-1	-1
1159	0	0	0
1160	-1	0	0
116255	0	-1	0
116285	-1	-1	-1
116369	0	0	0
117247	0	-1	0
117248	-1	-1	-1
117283	-1	-1	0
1178	1	1	1
118881	0	0	0
121278	-1	-1	-1
122481	-1	-1	-1
122622	0	0	0
123041	0	0	0
124	-1	-1	-1
124583	1	1	1
124637	0	0	0
124935	1	1	1
125	-1	-1	-1
125206	-1	-1	-1
125965	0	0	0
126	-1	-1	-1
126129	-1	0	-1
126328	1	1	1
126792	0	0	0
127	-1	-1	-1
127124	-1	-1	-1
128	1	1	1
128869	0	0	0
129807	0	0	0
13	-1	-1	-1
130	-1	-1	-1
130013	-1	-1	-1
130752	-1	-1	-1
131	-1	-1	-1
1312	0	0	0
131669	-1	-1	-1
132	1	1	0
1327	1	1	1
132789	0	0	0
1329	1	1	1
1337	1	1	1
1339	0	0	0
1340	1	1	1
1345	1	1	1
134526	-1	-1	-1
1346	-1	-1	-1
1347	1	1	1
1349	1	1	1
1350	1	1	1
1351	1	1	1
135152	0	0	0
1371	0	1	1
1373	-1	-1	-1
1374	0	0	0
1375	0	0	0
1376	0	0	0
137872	0	0	0
137964	0	0	0
1384	0	0	0
140679	-1	-1	-1
142680	0	0	0
1431	1	1	1
144195	0	0	0
145226	-1	-1	-1
1468	0	-1	-1
1491	-1	-1	-1
15	-1	-1	-1
1503	0	0	0
151531	-1	0	-1
1537	1	1	1
154091	0	-1	-1
1543	0	-1	0
1544	0	0	0
1545	1	0	1
1548	-1	-1	0
1551	0	-1	-1
155184	0	0	0
1553	-1	-1	-1
1557	0	0	0
1558	-1	-1	-1
1559	-1	-1	-1
1562	-1	-1	-1
1565	0	0	0
1571	-1	-1	-1
1572	-1	-1	-1
157506	0	0	0
1576	0	0	0
1577	-1	-1	-1
1579	0	-1	0
158	1	1	1
1581	-1	-1	-1
1582	0	0	0
1583	-1	-1	-1
1584	-1	0	-1
1585	-1	-1	-1
1586	-1	-1	-1
1588	-1	-1	-1
1589	-1	-1	-1
159	1	1	0
1591	-1	-1	-1
1593	1	0	1
1594	0	0	-1
1595	0	0	0
159963	-1	-1	-1
160287	-1	-1	0
1603	1	1	1
1606	1	1	1
1607	-1	-1	-1
160728	-1	-1	-1
1608	-1	0	0
160851	0	0	0
1609	0	0	0
1610	0	0	0
1621	-1	-1	-1
162417	0	0	0
162466	0	0	0
1629	1	1	1
1632	0	0	0
1633	1	1	1
1635	1	1	1
1638	-1	-1	-1
1644	-1	-1	-1
1645	0	0	0
1650	1	1	1
166012	0	0	0
166785	0	0	0
170712	0	-1	-1
171425	0	-1	0
1716	1	1	1
1717	0	0	0
1718	0	0	0
1719	0	0	0
1723	0	0	0
1737	0	0	0
1738	1	1	1
1743	0	0	0
175	1	1	1
1757	-1	-1	-1
178	1	1	1
1786	1	1	1
1787	0	0	0
1788	0	0	0
1789	-1	-1	0
1798	0	0	0
18	1	1	1
1806	1	1	1
1807	-1	-1	-1
1808	1	1	1
1809	-1	-1	-1
1811	-1	-1	-1
1836	0	0	0
1841	0	0	0
1854	1	1	1
189	-1	-1	-1
1890	1	1	1
1891	1	1	1
1892	1	1	1
19	0	1	0
191	0	0	0
192134	-1	-1	-1
195814	-1	-1	0
1962	-1	-1	-1
196883	0	0	0
197257	-1	-1	-1
197258	0	0	0
200010	-1	0	0
200576	1	1	1
2023	1	1	1
2026	0	0	0
2027	0	0	0
203	0	0	0
2030	0	0	0
204	1	1	1
205	0	0	0
206358	0	0	0
2098	1	1	1
210	0	0	0
2108	1	1	1
2109	1	0	1
211	1	1	1
2110	0	0	0
212	-1	0	0
2131	0	0	0
2132	0	0	0
2134	-1	-1	-1
2135	0	0	0
2137	0	0	0
216	1	1	1
217	1	1	1
218	-1	-1	-1
2180	1	1	1
2181	1	1	1
2182	0	1	1
2184	0	0	0
219	0	-1	-1
2194	0	0	0
220	0	-1	-1
2203	0	1	0
221	0	0	0
221823	-1	-1	-1
222	-1	-1	-1
2222	1	1	1
2224	1	1	1
222537	0	-1	-1
223	1	1	1
22305	0	0	0
2235	0	0	0
224	0	0	1
226	1	1	1
2271	0	0	0
22856	1	1	1
229	-1	-1	-1
22928	1	1	1
22929	0	0	0
22934	1	1	1
22978	1	1	1
230	0	0	0
23007	-1	-1	-1
23057	-1	-1	0
231	1	1	1
23169	0	0	0
23236	0	0	0
23315	1	0	0
23382	0	0	0
23396	0	0	0
23417	0	0	0
23428	-1	-1	0
23439	-1	-1	-1
23443	0	0	0
23464	-1	-1	0
23475	0	0	0
23478	1	1	1
2348	1	0	1
23483	0	0	0
23498	0	-1	0
2351	0	0	0
2352	0	1	1
23530	1	0	0
23533	1	1	1
23539	-1	-1	-1
23545	0	0	0
23556	0	0	0
2356	0	0	0
23563	0	0	-1
23600	0	0	0
23632	-1	-1	0
23657	-1	0	0
23743	-1	-1	-1
23761	1	1	1
239	0	0	0
240	1	1	1
242	-1	-1	-1
245972	0	0	0
245973	-1	-1	-1
246	0	0	0
246213	-1	-1	-1
247	-1	-1	-1
248	-1	-1	-1
249	1	0	0
250	-1	-1	-1
251	-1	0	0
2517	0	1	0
2519	0	1	1
2523	0	0	-1
2525	-1	-1	0
2530	0	0	0
2531	0	0	0
253430	0	0	0
2538	-1	-1	-1
2539	1	1	1
2542	0	0	0
2544	0	0	0
2548	1	1	1
256435	0	0	0
257068	0	0	0
2571	-1	-1	-1
2572	-1	-1	-1
257202	0	0	0
25769	0	0	0
25796	1	1	1
2581	1	1	1
2582	0	0	0
2583	-1	-1	-1
2584	0	0	-1
2585	0	0	0
2588	0	0	0
2589	1	1	1
2590	0	0	0
25902	-1	-1	-1
2591	1	1	1
2592	0	0	0
259230	0	0	1
2593	0	0	0
2595	0	0	0
2597	1	1	1
26	0	0	0
26002	-1	-1	-1
26035	0	0	0
26062	-1	-1	-1
2618	0	0	0
262	1	1	1
26227	-1	0	0
26229	0	0	0
26237	0	0	0
26266	-1	0	0
26275	0	0	0
26279	-1	-1	-1
2628	-1	-1	-1
26289	0	0	0
2629	0	0	0
26290	0	0	0
26301	0	0	0
2632	1	1	1
26330	-1	0	-1
2639	0	0	0
2643	1	1	1
2645	-1	-1	0
2650	0	0	0
26503	0	0	0
2651	0	0	0
2653	0	0	0
2655	0	0	0
266722	-1	-1	-1
2673	0	0	0
2678	0	0	0
2679	0	0	0
2683	0	0	0
2687	-1	-1	-1
26873	-1	0	0
270	0	-1	-1
27010	1	1	1
27034	1	1	1
27068	0	0	0
27087	0	0	-1
27089	1	1	1
271	1	1	1
2710	1	1	1
27115	-1	-1	-1
2712	-1	-1	-1
27124	-1	0	0
2713	0	0	0
27159	0	-1	0
27165	-1	-1	-1
2717	1	1	1
272	1	1	1
2720	1	1	1
27232	0	0	0
27235	0	0	0
2729	0	0	0
2730	0	0	0
27306	0	-1	0
2731	0	0	0
27349	0	0	0
2739	1	1	1
27430	1	1	1
2744	1	0	1
2745	1	1	1
2746	1	1	1
2747	0	0	0
275	0	0	0
2752	1	1	1
276	0	0	0
2762	0	0	0
2766	0	0	0
277	0	0	0
278	0	0	0
279	0	0	0
2799	1	1	1
28	-1	-1	-1
280	1	1	1
2805	0	0	0
2806	1	0	0
2819	-1	-1	-1
2820	0	0	0
2821	1	1	1
28231	-1	-1	0
28232	1	1	1
28234	0	0	0
284098	0	0	0
284111	0	-1	0
284129	0	0	0
284208	0	0	0
284273	0	0	0
285216	0	0	0
286016	0	0	0
286297	0	0	0
2875	0	0	0
2876	1	1	1
2877	-1	0	0
2878	0	0	0
2879	1	1	1
28972	1	1	1
28976	0	0	0
290	1	1	1
291	0	0	0
29124	0	0	-1
292	1	1	1
293	1	1	1
2936	0	1	1
2937	0	0	0
2944	0	0	0
2954	0	-1	-1
2974	-1	-1	-1
2977	-1	-1	-1
29796	1	1	1
2982	0	0	0
2983	0	1	0
2984	-1	-1	-1
2986	-1	-1	-1
2987	1	1	1
29880	1	0	0
2990	1	1	1
29906	-1	-1	-1
2992	1	1	1
29920	1	1	1
29922	0	0	0
29925	0	0	0
29926	0	0	0
29929	1	1	1
29958	-1	-1	-1
29968	0	0	0
2997	0	0	0
2998	-1	-1	-1
29988	-1	-1	0
30	1	1	1
3000	0	0	-1
3028	1	1	1
3029	1	0	0
3030	1	1	1
3032	1	1	1
3033	0	0	0
3034	1	1	1
3036	-1	-1	-1
3037	-1	-1	-1
3038	0	-1	0
3067	0	0	0
3073	0	0	0
3074	1	1	1
3081	0	0	0
30814	-1	-1	-1
30815	0	0	0
30833	0	0	0
3098	1	1	1
3099	0	0	0
31	0	0	0
3101	1	1	1
314	0	0	0
3141	0	0	0
3145	0	0	0
3155	1	1	1
3156	1	1	1
3157	0	0	0
3158	-1	-1	-1
316	-1	-1	-1
3162	0	1	1
3163	1	1	1
3176	0	0	0
3177	-1	0	0
318	0	0	0
32	0	0	0
3242	-1	-1	-1
3251	1	1	1
3283	-1	-1	-1
3284	-1	-1	-1
3290	0	0	0
3291	-1	-1	-1
3292	0	0	0
3293	0	0	0
3294	-1	-1	-1
3295	1	1	1
3340	0	0	0
337876	-1	-1	-1
34	1	1	1
3417	1	1	1
3418	1	1	1
3419	1	0	0
341947	-1	-1	-1
3420	1	1	1
3421	1	1	1
3422	1	1	1
3423	1	1	1
3425	0	0	0
343	0	0	-1
347734	0	0	0
348477	0	0	0
349565	0	0	0
35	0	0	0
353	1	1	1
36	0	0	0
3612	1	1	1
3613	1	1	1
3614	1	1	1
3615	1	1	1
3620	0	0	0
3628	1	1	1
3631	1	1	1
3632	0	1	1
3633	0	0	0
3635	1	1	1
3636	0	0	0
3658	0	1	1
366	1	1	1
3704	1	1	1
3706	-1	-1	0
3707	0	0	0
3712	0	0	0
374291	0	0	0
374907	0	0	0
376497	0	0	0
377677	0	0	0
3795	0	0	0
38	0	0	0
383	0	0	0
384	0	0	0
387893	0	0	0
389015	0	0	0
39	0	0	0
3906	0	-1	-1
3931	-1	-1	0
3938	0	0	0
3939	1	1	1
3945	1	1	1
3948	-1	-1	-1
3990	-1	-1	-1
3992	0	0	0
4023	0	0	-1
4047	0	0	0
4048	1	1	1
4051	1	1	1
4056	-1	-1	-1
410	0	0	0
411	0	0	0
412	0	0	0
4121	1	1	1
4122	1	1	1
4123	0	0	0
4124	1	1	1
4125	1	1	1
4126	1	1	1
4128	-1	-1	-1
4129	-1	-1	-1
4143	-1	-1	-1
4144	1	1	1
4166	-1	-1	-1
4190	1	1	1
4191	1	1	1
4199	-1	0	-1
4200	1	1	1
4245	1	1	1
4247	1	1	1
4248	-1	0	-1
4249	-1	-1	-1
4258	0	1	0
4259	1	1	1
427	1	1	1
43	-1	-1	-1
4329	0	0	0
435	0	0	0
4351	0	0	0
4353	0	0	0
4357	0	0	0
4363	1	1	1
438	-1	-1	-1
440	0	0	0
443	-1	-1	-1
445	0	0	0
4507	0	0	0
4512	1	1	1
4513	0	0	0
4514	1	1	1
4519	0	0	0
4522	0	0	0
4524	0	0	0
4535	0	0	0
4536	1	1	1
4537	0	0	0
4538	0	0	0
4539	0	0	0
4540	0	0	0
4541	1	1	1
4548	1	0	1
4594	0	0	0
4597	0	-1	-1
4598	0	0	0
4668	1	1	1
4669	0	0	0
4694	1	1	1
4695	1	1	1
4696	1	1	1
4697	1	1	1
4698	1	1	1
47	1	1	1
4700	1	1	1
4701	0	0	0
4702	1	1	1
4704	1	1	1
4705	0	-1	-1
4706	1	1	1
4707	1	1	1
4708	1	1	1
4709	1	1	1
471	1	1	1
4710	1	1	1
4711	1	1	1
4712	1	1	1
4713	0	0	0
4714	1	1	1
4715	1	1	1
4716	1	1	1
4717	1	1	1
4718	1	1	1
4719	0	0	0
4720	1	1	1
4722	1	1	1
4723	1	1	1
4724	0	0	0
4725	0	0	0
4726	1	1	1
4728	1	1	1
4729	1	1	1
4731	0	0	0
4758	1	1	1
4759	-1	-1	-1
476	1	1	1
477	-1	-1	-1
478	-1	-1	-1
48	0	0	0
480	-1	-1	-1
481	0	0	0
482	0	-1	-1
483	1	1	1
4830	0	0	0
4831	0	0	0
4832	0	0	0
4833	0	0	0
4837	-1	-1	-1
4842	-1	-1	-1
4843	-1	-1	-1
4844	0	0	0
4845	0	0	0
4846	-1	-1	-1
4860	1	1	1
4881	-1	-1	-1
4882	0	0	0
490	1	1	1
4905	1	1	1
4907	0	0	0
491	-1	-1	-1
492	-1	-1	-1
493	1	1	1
4942	1	1	1
495	-1	-1	-1
4952	0	0	0
4953	1	1	1
496	-1	-1	-1
4967	0	0	0
498	1	1	1
50	0	1	0
5009	-1	-1	-1
501	0	-1	0
5019	0	0	0
5033	0	0	0
5034	1	1	1
5048	1	1	1
50487	-1	-1	-1
5049	1	1	1
5050	0	0	0
50506	-1	-1	-1
5051	0	0	0
50515	1	1	1
5052	1	1	1
5053	-1	-1	-1
506	1	1	1
50614	0	0	0
50617	-1	-1	-1
50700	-1	0	-1
50808	1	1	1
50814	0	0	0
509	1	1	1
5091	0	0	0
5092	0	0	0
50940	-1	-1	-1
5095	0	0	0
5096	0	0	0
51	0	1	1
51004	0	0	0
51005	0	0	0
51022	1	1	0
5105	-1	-1	-1
5106	0	0	0
51079	1	1	1
51109	1	1	1
51146	0	-1	0
51166	0	-1	-1
51179	0	0	0
51181	1	1	1
51196	-1	-1	-1
51227	1	0	1
51251	1	1	1
51268	0	0	0
51292	1	1	1
513	0	0	0
5130	1	1	1
51301	-1	-1	-1
51302	-1	0	-1
5136	-1	-1	-1
5137	-1	-1	-1
5138	0	0	0
51380	0	0	0
51382	1	1	1
5139	-1	-1	-1
514	1	1	1
5140	0	0	0
5141	0	0	0
5142	1	1	1
5143	1	1	1
5144	0	0	0
51447	1	1	1
5145	0	0	-1
5146	-1	-1	-1
5147	0	1	0
51477	0	0	0
51478	1	1	1
5148	-1	-1	-1
5149	-1	-1	-1
515	1	1	1
5150	1	1	1
5151	0	0	0
5152	-1	-1	-1
5153	-1	-1	-1
51540	0	0	0
51557	-1	-1	-1
5158	-1	0	0
516	0	0	0
5160	1	1	1
51604	1	1	0
51606	0	0	0
5161	-1	0	-1
5162	1	1	1
5167	-1	-1	-1
5168	0	0	0
5169	0	-1	0
517	1	1	1
51703	1	1	1
5172	-1	-1	-1
51727	1	1	1
51733	0	0	-1
518	1	1	1
51805	0	0	0
51809	1	1	1
5198	0	0	0
52	1	1	1
5207	-1	-1	-1
5208	0	0	0
5209	0	1	1
521	1	1	1
5210	0	1	1
5211	0	0	1
5213	0	0	0
5214	0	0	0
522	1	1	1
5223	1	1	1
5224	-1	-1	-1
5226	1	1	1
523	1	1	1
5230	1	1	1
5232	0	-1	-1
5236	1	1	1
5238	0	0	0
5240	0	0	0
5244	0	0	0
525	-1	-1	0
5250	1	1	1
526	1	1	1
5264	0	0	0
527	1	1	1
5277	0	0	0
5279	1	0	1
528	0	1	1
5281	1	1	1
5283	0	0	0
5286	0	0	0
5287	1	0	0
5288	0	-1	-1
5289	0	0	0
529	1	1	1
5290	1	1	1
5291	0	1	1
5293	1	1	1
5294	0	0	0
5295	1	1	1
5296	0	0	0
5297	1	1	1
5298	1	1	1
53	0	0	0
5305	1	1	1
5313	-1	-1	-1
5315	1	1	1
5319	-1	-1	-1
5320	0	-1	-1
5321	0	0	0
5322	-1	-1	-1
533	1	1	1
5330	0	0	1
5331	0	0	0
5332	-1	-1	-1
5333	0	0	0
5334	0	0	0
53343	0	0	0
5335	0	0	1
53354	-1	-1	-1
5336	1	1	1
5337	0	0	0
5338	0	0	0
534	0	0	0
535	0	0	0
5351	0	0	0
5352	-1	0	-1
53630	-1	-1	0
5372	0	0	0
5373	0	0	0
53905	-1	0	-1
53919	-1	0	-1
53947	-1	0	0
5406	-1	-1	-1
5407	-1	-1	-1
5408	-1	-1	-1
5409	0	-1	-1
54187	0	0	0
54344	0	0	0
54363	-1	-1	-1
54407	1	1	1
54480	0	1	1
54490	-1	-1	-1
54511	-1	-1	-1
54575	0	0	0
54576	0	0	0
5464	1	1	1
54675	0	0	0
54677	0	0	0
54682	0	1	1
5471	0	0	0
5476	1	1	1
54872	0	0	0
549	1	0	1
54965	0	0	0
5498	0	0	0
54981	0	0	1
55089	-1	-1	-1
55163	0	0	0
55191	0	0	0
55217	0	0	0
55224	-1	-1	-1
55229	1	1	1
55268	0	0	0
55276	1	1	1
55293	0	0	0
55301	0	0	-1
55312	1	1	1
55315	0	0	0
55326	0	0	0
55343	0	0	0
55349	0	0	0
55350	0	1	1
55361	0	0	0
55454	1	1	1
55500	1	0	1
55501	1	1	1
55512	0	0	0
55568	0	0	0
55577	1	1	1
55586	-1	0	0
55650	0	0	0
55790	1	1	1
55808	-1	0	-1
55811	-1	-1	-1
55902	0	1	1
55907	0	0	0
55967	1	1	1
56052	0	0	0
5625	0	0	0
56301	0	-1	-1
5631	1	1	1
5634	1	0	0
56474	0	0	0
56548	0	0	0
56606	0	0	0
56623	0	0	0
56848	0	0	0
56894	0	0	0
56895	0	0	0
56913	1	1	1
56922	1	1	1
56953	0	0	0
56994	0	0	0
570	0	-1	-1
57026	0	0	0
57030	0	0	0
57084	-1	-1	0
57127	-1	-1	-1
57134	0	0	0
57171	0	0	0
57194	0	0	0
5723	0	0	0
5728	1	1	1
57282	0	-1	-1
5730	1	0	1
57379	-1	-1	-1
5740	-1	-1	-1
57419	0	0	0
5742	1	1	1
5743	1	1	1
57468	0	0	-1
57665	1	0	0
57678	0	0	0
57733	-1	-1	-1
57818	0	0	0
57835	0	0	0
5805	0	0	0
5831	0	0	0
5832	0	0	0
5833	0	0	0
5834	0	0	0
5836	1	1	1
5837	0	0	0
58508	1	1	1
58510	0	0	0
586	0	0	0
5860	0	0	0
587	0	0	0
593	0	1	0
594	0	0	0
5959	0	0	0
5973	0	0	0
6005	0	-1	-1
60386	0	0	0
60482	-1	-1	-1
60490	1	1	1
60559	1	1	1
6120	0	0	0
6184	1	1	1
6185	1	1	1
622	0	0	0
6240	0	0	0
6241	0	0	0
6303	1	1	1
6307	0	0	1
6309	0	0	0
6319	-1	0	-1
6342	1	1	1
635	0	-1	-1
6389	1	1	1
6390	1	1	1
6391	1	1	1
63917	1	0	0
6392	1	1	1
64064	-1	-1	0
64078	-1	0	0
64080	0	0	0
64087	0	0	0
64131	0	0	0
64132	0	0	0
644	0	1	0
6448	0	0	0
645	1	1	1
64579	-1	-1	-1
64600	0	0	0
6470	0	0	0
64711	-1	-1	-1
6472	0	0	0
6476	-1	-1	-1
64772	1	1	1
64781	1	1	1
6480	1	1	1
64802	0	0	0
64816	0	-1	-1
6482	1	1	0
6483	0	0	0
6484	-1	-1	-1
64841	0	0	0
64849	-1	-1	-1
64850	-1	-1	-1
6487	0	0	0
6489	-1	0	-1
64902	0	-1	-1
65010	0	0	0
6505	-1	-1	-1
6506	-1	-1	-1
6507	-1	0	-1
6508	-1	-1	-1
6509	0	0	0
6510	0	0	0
6511	-1	-1	-1
6512	0	0	0
6513	0	0	0
6514	-1	-1	-1
6515	1	1	1
6517	-1	-1	-1
6518	0	0	0
6519	-1	-1	-1
6520	0	0	0
6521	-1	0	-1
6522	0	0	0
65220	1	1	1
6523	-1	-1	-1
6524	0	0	0
6526	1	1	1
65263	0	-1	-1
6528	0	0	0
6529	-1	-1	-1
6530	-1	-1	-1
6531	0	0	0
6532	-1	0	0
6533	1	1	1
6534	-1	-1	-1
6535	-1	0	0
6536	-1	0	-1
6537	0	0	0
6538	-1	-1	-1
6539	0	0	0
6540	0	0	0
6541	0	0	0
6542	-1	-1	-1
6543	-1	-1	-1
6546	0	0	0
6547	-1	0	-1
6548	0	0	0
6549	0	-1	0
6550	-1	-1	-1
6553	0	-1	0
6554	0	0	0
6555	0	-1	0
6557	-1	-1	-1
6558	0	0	0
6559	-1	-1	-1
6560	-1	-1	0
6561	-1	-1	-1
6563	0	0	0
6565	0	0	0
6566	0	0	0
6567	-1	-1	-1
6568	-1	-1	-1
6569	-1	-1	-1
6570	-1	-1	-1
6571	0	0	0
6572	-1	-1	-1
6573	0	0	0
6574	1	1	1
6575	0	0	0
6576	0	0	0
6578	-1	0	0
6579	-1	-1	-1
6580	0	0	0
6581	0	0	0
6582	-1	-1	-1
6583	1	1	1
6584	0	0	0
65985	0	0	0
66002	0	0	0
66035	0	0	0
6611	1	1	1
6646	1	1	1
6647	1	1	1
6648	1	1	1
6649	0	0	0
6652	0	0	0
6675	1	0	1
669	0	0	0
6697	0	0	0
6713	0	0	0
6715	0	0	0
6716	0	-1	-1
6718	-1	-1	-1
6723	0	0	0
6783	-1	-1	-1
6785	0	-1	-1
6799	1	1	1
6817	1	1	1
6818	0	0	0
6820	0	0	0
6821	0	0	0
6822	-1	-1	-1
6839	0	0	0
686	0	0	0
6888	1	1	1
6898	-1	-1	-1
6916	1	1	1
6999	-1	-1	-1
7001	1	0	1
7054	-1	-1	-1
7083	0	0	-1
7084	0	0	0
7086	1	1	1
7108	-1	-1	0
7166	-1	-1	-1
7167	1	1	1
7173	-1	-1	-1
7263	1	1	1
7264	0	0	0
7296	1	1	1
7298	0	0	0
7299	-1	-1	-1
7306	-1	0	-1
7350	-1	-1	-1
7351	1	1	1
7352	0	0	0
7355	0	0	0
7357	1	1	1
7358	0	0	0
7359	0	0	0
7360	1	1	1
7363	-1	-1	-1
7364	0	0	0
7367	-1	-1	-1
7371	0	0	0
7372	0	0	0
7378	1	1	1
7381	1	1	1
7384	1	1	1
7385	1	1	1
7386	1	1	1
7388	1	1	1
7389	1	1	1
7390	0	0	0
7498	0	-1	0
759	0	0	0
760	0	1	1
761	-1	-1	-1
762	0	0	0
763	0	-1	0
766	-1	-1	0
768	0	0	0
771	-1	-1	-1
7841	0	0	0
788	1	1	1
790	0	0	0
79053	0	0	0
79087	0	0	0
7915	0	0	0
79178	0	0	0
7923	0	0	0
79369	0	0	0
7941	0	0	0
79586	0	0	0
79623	0	0	0
79646	0	0	0
79695	0	0	0
79717	1	1	1
79723	0	-1	0
79751	0	0	0
79813	0	0	0
79814	0	0	0
79837	1	1	1
79896	0	0	0
79901	1	0	0
7991	-1	-1	-1
80025	0	0	1
80055	0	0	0
80068	0	0	0
80142	0	0	0
80146	1	1	1
80150	0	0	0
80162	1	1	1
80168	0	-1	-1
80201	0	0	-1
80235	0	0	0
80270	-1	-1	-1
80271	0	0	0
80308	0	0	0
8034	1	1	1
80347	1	1	1
8050	0	0	0
80704	-1	-1	-1
80724	0	0	0
80854	0	0	0
81031	-1	-1	-1
8140	0	0	0
81490	0	0	0
81537	1	1	1
81539	1	1	1
81579	0	0	0
8170	-1	0	-1
81849	-1	-1	-1
8228	0	0	0
8277	0	0	0
8288	0	0	0
8309	0	-1	0
8310	0	0	0
83549	0	0	0
83697	-1	-1	-1
83733	-1	-1	-1
83852	0	0	0
83884	-1	-1	-1
8394	0	0	0
8395	0	0	0
8396	0	0	0
8398	0	0	0
8399	0	-1	-1
84002	0	0	0
8402	1	0	0
84076	-1	-1	-1
84129	0	0	0
8424	-1	-1	-1
84264	0	0	0
8443	1	1	1
84444	0	0	0
84532	0	0	0
84649	1	1	1
84679	-1	-1	-1
84693	1	0	0
847	1	1	1
84701	0	0	0
84706	0	-1	-1
84720	0	0	0
84735	0	-1	-1
84812	-1	-1	-1
84889	0	0	0
84912	0	0	0
84920	-1	-1	-1
8501	0	0	0
8503	0	0	-1
8509	0	0	0
8513	-1	0	-1
8525	1	1	1
8526	0	0	0
8527	1	1	1
8528	0	0	-1
8529	0	0	0
8534	-1	0	0
85365	0	0	0
8540	0	0	0
8560	1	1	1
8564	0	0	0
8566	0	0	0
8574	1	1	1
8604	0	0	0
8608	-1	-1	0
8611	0	0	0
8612	0	0	-1
8613	-1	0	-1
8622	-1	-1	-1
8639	0	0	0
8647	-1	-1	-1
8654	0	0	0
8659	-1	0	0
8671	0	0	0
8693	0	0	0
8694	0	0	0
8703	0	0	0
8704	0	0	0
8705	0	0	0
8706	-1	-1	-1
8714	0	0	0
873	0	0	0
8733	1	0	1
875	0	-1	0
8760	1	1	1
8781	0	0	0
8789	-1	-1	-1
8790	0	0	0
8801	1	0	1
8802	1	1	1
8803	1	1	1
8813	1	1	1
8818	0	0	0
8821	0	0	0
8824	0	0	0
883	0	0	0
8833	0	0	0
8836	0	0	0
8854	-1	-1	-1
8867	0	0	0
8869	0	0	0
8871	0	0	0
8875	1	1	1
8876	0	1	0
8879	0	0	0
8884	0	0	0
8897	1	1	1
8908	0	-1	-1
8942	1	1	1
8972	0	0	0
8974	-1	-1	-1
8985	1	1	1
89869	-1	-1	-1
89874	-1	-1	-1
8992	1	1	1
9016	0	0	0
90161	-1	-1	-1
9023	-1	-1	-1
90423	0	0	0
9056	1	1	1
9057	1	1	1
9058	-1	-1	-1
9060	0	0	0
9061	1	1	1
90701	1	1	1
9091	0	0	0
9114	1	1	1
9123	1	1	1
91373	0	0	0
9152	-1	-1	-1
9153	-1	-1	-1
9154	0	0	-1
9162	-1	-1	-1
9167	1	1	1
91703	0	-1	-1
91734	0	0	0
9187	-1	-1	0
9194	0	0	0
9197	0	0	0
9227	-1	-1	-1
9245	0	0	-1
92483	-1	-1	-1
92579	0	0	0
92745	0	0	0
9296	1	1	1
93010	0	-1	0
93034	-1	0	-1
93183	0	0	0
9334	1	1	1
9348	-1	-1	-1
9377	1	1	1
9380	1	1	1
9388	-1	-1	-1
9394	0	0	0
94005	1	1	1
9415	0	-1	0
9420	-1	-1	-1
9435	1	1	1
9453	1	1	1
9468	-1	0	0
9469	-1	-1	-1
9481	-1	-1	-1
9487	0	0	0
9488	1	1	1
9489	1	1	1
9497	0	0	0
9498	0	0	0
95	0	0	0
9514	-1	-1	-1
9517	1	1	1
952	0	0	0
953	1	1	1
9536	0	0	0
954	-1	-1	-1
955	0	0	0
9550	1	1	1
9551	1	1	1
956	-1	-1	-1
9563	0	0	0
957	0	0	0
9583	1	1	1
9615	-1	-1	-1
9651	-1	-1	-1
9653	0	0	0
97	0	0	0
978	1	1	1
9789	0	0	0
9791	1	1	1
98	0	0	0
9807	0	1	0
9869	0	0	0
9942	-1	-1	-1
9945	-1	0	-1
9951	-1	0	-1
9952	0	0	0
9953	0	0	0
9954	0	0	0
9955	-1	-1	-1
9956	0	0	0
9957	-1	-1	-1
9962	0	0	0					370	367
9963	-1	-1	-1					410	417
9990	1	1	1
