# Supplementary material for: Integrating Transcriptomics with Metabolic Modeling Predicts Biomarkers and Drug Targets for Alzheimer's Disease
Source: PLoS One. 2014 Aug 15;9(8):e105383. doi: 10.1371/journal.pone.0105383 (PMC4134302; doi:10.1371/journal.pone.0105383)
Supplement: Table S2 — The list of reactions which their fluxes are predicted to alter in the disease. (XLSX) [file pone.0105383.s004.xlsx]

## Sheet: cortical analysis
Reactions which their fluxes are predicted to increase/decrease in AD in the cortex (including their flux predictions)
Reaction Name	Reaction description	Pathway	min flux in control	max flux in control	min flux in AD	max flux in AD
ornithine transport via diffusion (extracellular to cytosol)	orn[e] => orn[c]	Transport, Extracellular	0	10	0	0.1
fatty acid transport via diffusion	ptdca[e] <=> ptdca[c]	Transport, Extracellular	1	10	0	0.1
nucleoside-diphosphatase (UTP), extracellular	h2o[e] + utp[e] => h[e] + pi[e] + udp[e]	Nucleotides	0	10	0	0.1
transport into the mitochondria (carnitine)	strdnccrn[c] => strdnccrn[m]	Carnitine shuttle	0	10.1359	0	0.1
fatty-acyl-CoA elongation (n-C18:3CoA)	h[c] + lnlncgcoa[c] + malcoa[c] + nadph[c] + o2[c] => co2[c] + coa[c] + dlnlcgcoa[c] + h2o[c] + nadp[c]	Fatty acid elongation	1	17.1	0	0.1
xenobiotic transport	taxol[e] <=> taxol[c]	Transport, Extracellular	0	10	0	0.1
sphingomyelinase	h2o[c] + spc_hs[c] => cholp[c] + h[c] + sphings[c]	Sphingolipid Metabolism	0.8	10.1	0	0.2
choline phosphotransferase	cdpchol[c] + dag_hs[c] => cmp[c] + h[c] + pchol_hs[c]	Glycerophospholipid Metabolism	0	74.5786	0	0.1
glycocholate transport via sodium cotransport	gchola[e] + na1[e] => gchola[c] + na1[c]	Transport, Extracellular	0	1000	0	0.1
diacylglycerol (homo sapiens) exchange	dag_hs[e] <=>	Exchange	-0.1	10	-0.1	0.1
N-acetylglucosamine-6-phosphate deacetylase	acgam6p[c] + h2o[c] => ac[c] + gam6p[c]	Aminosugar Metabolism	0.8	163.515	0	25.5153
Biotin transport via sodium symport	atp[c] + btn[e] + h2o[c] + na1[e] => adp[c] + btn[c] + h[c] + na1[c] + pi[c]	Transport, Extracellular	0	148.257	0	0.1
triokinase	atp[c] + glyald[c] => adp[c] + g3p[c] + h[c]	Fructose and Mannose Metabolism	1	201.084	0	76.1258
pyruvate carboxylase	atp[m] + hco3[m] + pyr[m] => adp[m] + h[m] + oaa[m] + pi[m]	Pyruvate Metabolism	0	524.912	0	37.5781
R group coenzyme a ligase	Rtotal[c] + coa[c] <=> Rtotalcoa[c]	R Group Synthesis	1	90.9753	0	25.5183
thymd transport	thymd[e] => thymd[c]	Transport, Extracellular	0	10	0	0.1
phosphatidic acid phosphatase	h2o[c] + pa_hs[c] => dag_hs[c] + pi[c]	Transport, Extracellular	0	148.257	0	0.1
folylpolyglutamate synthetase (10fthf), mitochondrial	10fthf5glu[m] + atp[m] + glu_DASH_L[m] => 10fthf6glu[m] + adp[m] + h[m] + pi[m]	Folate Metabolism	0	23.7212	0	0.1
Malonyl-CoA Decarboxylase, mitochondrial	h[m] + malcoa[m] => accoa[m] + co2[m]	Fatty Acid Metabolism	0	148.257	0	0.1
fatty acyl-CoA synthase (n-C10:0CoA)	h[c] + malcoa[c] + nadph[c] + occoa[c] => co2[c] + coa[c] + dcacoa[c] + h2o[c] + nadp[c]	Fatty acid elongation	0	34.1065	0	0.033333
biotinidase (biotin), mitochondrial	biocyt[m] + h2o[m] => btn[m] + lys_DASH_L[m]	Biotin Metabolism	0	74.1286	0	0.1
R group to palmitate conversion	Rtotalcoa[m] <=> pmtcoa[m]	R Group Synthesis	0	12.6707	0	0.1
Sarcosine transport (extracellular to cytosol)	sarcs[e] => sarcs[c]	Transport, Extracellular	0	10	0	0.1
beta-mannosidase, lysosomal	h2o[l] + mn[l] => acgam[l] + man[l]	N-Glycan Degradation	0	28.7525	0	0.1
3-hydroxyacyl-CoA dehydratase (3-hydroxyisobutyryl-CoA) (mitochondria)	2mp2coa[m] + h2o[m] <=> 3hibutcoa[m]	Valine, Leucine, and Isoleucine Metabolism	1	10	0	6.96454
carnitine O-palmitoyltransferase	crn[c] + lneldccoa[c] => coa[c] + lneldccrn[c]	Carnitine shuttle	1	11.0266	0	1.42975
dihomo-gamma-linolenic acid (n-6) exchange	dlnlcg[e] <=>	Exchange	-10	16.1	-10	0.1
formate mitochondrial transport	for[m] <=> for[c]	Transport, Mitochondrial	0	550.665	0	0.1
Beta oxidation of long chain fatty acid	coa[m] + fad[m] + h2o[m] + nad[m] + tdcoa[m] => accoa[m] + fadh2[m] + h[m] + nadh[m]	Fatty acid oxidation	1	14.2133	0	1.28092
phenylacetate-CoA ligase	atp[c] + coa[c] + pac[c] => amp[c] + phaccoa[c] + ppi[c]	Phenylalanine metabolism	0	10	0	0.1
acetyl-CoA carboxylase	accoa[c] + atp[c] + hco3[c] => adp[c] + h[c] + malcoa[c] + pi[c]	Fatty Acid Metabolism	4	207.15	0	0.1
S-Adenosyl-L-methionine:histamine N-tele-methyltransferase	amet[c] + hista[c] => ahcys[c] + h[c] + mhista[c]	Histidine Metabolism	0	10.1	0	0.1
dihydropyrimidinase (5,6-dihydrouracil)	56dura[c] + h2o[c] => cala[c] + h[c]	Pyrimidine Catabolism	1	56.4302	0	0.1
biotin-[acetyl-CoA-carboxylase] ligase, mitochondrial	atp[m] + btn[m] + h[m] => btamp[m] + ppi[m]	Biotin Metabolism	0	74.1286	0	0.1
dGDP transport via dADP antiport	dadp[m] + dgdp[c] => dadp[c] + dgdp[m]	Transport, Mitochondrial	0	1000	0	0.1
hydroxylated ebastine exchange	ebastineoh[e] <=>	Exchange	0	10	0	0.1
7-glutamyl-10FTHF transport, mitochondrial	10fthf7glu[m] => 10fthf7glu[c]	Transport, Mitochondrial	0	19.7676	0	0.1
Sarcosine dehydrogenase (m)	fad[m] + sarcs[m] + thf[m] => fadh2[m] + gly[m] + mlthf[m]	Urea cycle/amino group metabolism	0	30.5	0	0.1
carnitine transferase	coa[m] + ttdcrn[m] => crn[m] + tdcoa[m]	Carnitine shuttle	1	14.2133	0	1.28092
folylpolyglutamate synthetase (DHF)	atp[c] + dhf[c] + glu_DASH_L[c] => 5dhf[c] + adp[c] + h[c] + pi[c]	Folate Metabolism	0	37.0643	0	0.1
Beta oxidation of long chain fatty acid	coa[x] + h2o[x] + nad[x] + o2[x] + tetpent6coa[x] => accoa[x] + dcsptn1coa[x] + h2o2[x] + h[x] + nadh[x]	Fatty acid oxidation, peroxisome	0	10	0	0.1
folylpolyglutamate synthetase (10fthf)	10fthf6glu[c] + atp[c] + glu_DASH_L[c] => 10fthf7glu[c] + adp[c] + h[c] + pi[c]	Folate Metabolism	0	24.7095	0	0.1
Gamma-glutamyl hydrolase (5DHF), lysosomal	5dhf[l] + h2o[l] => dhf[l] + glu_DASH_L[l]	Folate Metabolism	0	37.0643	0	0.1
carnitine O-aceyltransferase, mitochondrial	acrn[m] + coa[m] <=> accoa[m] + crn[m]	Fatty Acid Metabolism	0	296.514	0	0.1
spermidine synthase	ametam[c] + ptrc[c] => 5mta[c] + h[c] + spmd[c]	Urea cycle/amino group metabolism	0	9.85997	0	0.1
phosphogluconate dehydrogenase	6pgc[c] + nadp[c] => co2[c] + nadph[c] + ru5p_DASH_D[c]	Pentose Phosphate Pathway	0	98.9728	0	0.1
dGTP transport via dTDP antiport	dgtp[c] + dtdp[m] => dgtp[m] + dtdp[c]	Transport, Mitochondrial	0	1000	0	0.1
4-aminobutyrate transaminase, reversible (mitochondrial)	4abut[m] + akg[m] <=> glu_DASH_L[m] + sucsal[m]	Glutamate metabolism	0	52.2172	0	4.52064
L-isoleucine transport via diffusion (extracellular to cytosol)	ile_DASH_L[e] <=> ile_DASH_L[c]	Transport, Extracellular	0.9	10	-0.1	3.56962
fatty acid intracellular transport	tethex3coa[c] <=> tethex3coa[x]	Transport, Peroxisomal	0	13.28	0	0.1
prostaglandin transport via bicarbonate countertransport	hco3[c] + prostge1[e] <=> hco3[e] + prostge1[c]	Transport, Extracellular	0	148.257	0	0.1
Deoxyadenosine exchange	dad_DASH_2[e] <=>	Exchange	-10	49.5	-10	0.6
acetol monooxygenase	acetol[c] + h[c] + nadph[c] + o2[c] => h2o[c] + mthgxl[c] + nadp[c]	Pyruvate Metabolism	0	23.2	0	0.1
L-carnitine outward transport (H+ antiport)	crn[c] + h[e] => crn[e] + h[c]	Transport, Extracellular	0	1000	0	0.1
Glutamate transport, lysosomal	glu_DASH_L[l] => glu_DASH_L[c]	Transport, Lysosomal	0	148.257	0	1.8
Ornithine Decarboxylase	h[c] + orn[c] => co2[c] + ptrc[c]	Urea cycle/amino group metabolism	0	20.2	0	0.2
ribose transport via diffusion	rib_DASH_D[e] <=> rib_DASH_D[c]	Transport, Extracellular	-1000	10	-1000	0.1
lysophosphatidylcholine (homo sapiens) exchange	lpchol_hs[e] <=>	Exchange	0	10.1	0	0.2
myo-inositol 3-phosphatase	h2o[c] + mi3p_DASH_D[c] => inost[c] + pi[c]	Inositol Phosphate Metabolism	0	26.0429	0	0.1
nucleoside-diphosphatase (UDP), extracellular	h2o[e] + udp[e] => h[e] + pi[e] + ump[e]	Nucleotides	0	15.1	0	0.1
carnitine O-palmitoyltransferase	crn[c] + tmndnccoa[c] => coa[c] + tmndnccrn[c]	Carnitine shuttle	0	9.20752	0	0.1
3 beta-hydroxysteroid dehydrogenase type 1	eandrstrn[r] + h[r] + nadph[r] => andrstandn[r] + h2o[r] + nadp[r]	Steroid Metabolism	0	15.4667	0	0.1
fatty acyl-CoA synthase (n-C8:0CoA), lumped reaction	accoa[c] + h[c] + malcoa[c] + nadph[c] => co2[c] + coa[c] + h2o[c] + nadp[c] + occoa[c]	Fatty acid elongation	0	31.4464	0	0.033333
Metanephrine exchange	mepi[e] <=>	Exchange	0	10.2	0	0.1
Beta oxidation of long chain fatty acid	coa[x] + h2o[x] + lnlncgcoa[x] + nad[x] + o2[x] => accoa[x] + h2o2[x] + h[x] + nadh[x] + occoa[x]	Fatty acid oxidation, peroxisome	0	2.9	0	0.1
transport into the mitochondria (carnitine)	dlnlcgcrn[c] => dlnlcgcrn[m]	Carnitine shuttle	1	8.86551	0	1.53973
fatty acid retinol efflux (11-cis)	11_DASH_cis_DASH_retfa[c] => 11_DASH_cis_DASH_retfa[e]	Transport, Extracellular	0	30.2	0	0.5
R group to palmitate conversion	Rtotal3coa[m] <=> pmtcoa[m]	R Group Synthesis	0	12.6707	0	0.1
dTTP demand	dttp[m] =>	Exchange	0	13.5667	0	0.5
Platelet-activating factor acetylhydrolase	h2o[e] + paf_hs[e] => ac[e] + ak2lgchol_hs[e] + h[e]	Glycerophospholipid Metabolism	0	10	0	0.1
carnitine transferase	coa[m] + lnlccrn[m] => crn[m] + lnlccoa[m]	Carnitine shuttle	1	10	0	1.42975
citrate transport, mitochondrial	cit[c] + pep[m] <=> cit[m] + pep[c]	Transport, Mitochondrial	0	118.606	0	0.1
Gamma-glutamyl hydrolase (10FTHF7GLU), extracellular	10fthf7glu[e] + h2o[e] => 10fthf6glu[e] + glu_DASH_L[e]	Folate Metabolism	0	10	0	0.1
fatty acid intracellular transport	tetpent6coa[c] <=> tetpent6coa[x]	Transport, Peroxisomal	0	10	0	0.1
nucleoside-diphosphatase (GDP), extracellular	gdp[e] + h2o[e] => gmp[e] + h[e] + pi[e]	Nucleotides	0	15.1	0	0.1
dUTP transport via dTDP antiport	dtdp[m] + dutp[c] => dtdp[c] + dutp[m]	Transport, Mitochondrial	0	1000	0	0.1
O-acetylcarnintine transport into mitochondria via diffusion	acrn[c] => acrn[m]	Transport, Mitochondrial	0	296.514	0	0.1
folylpolyglutamate synthetase, mitochondrial	6thf[m] + atp[m] + glu_DASH_L[m] => 7thf[m] + adp[m] + h[m] + pi[m]	Folate Metabolism	0	19.7676	0	0.1
deoxyuridine kinase (ATP:Deoxyuridine)	atp[c] + duri[c] => adp[c] + dump[c] + h[c]	Nucleotides	0	163.907	0	9.06763
oxalate transport via bicarbonate countertransport	hco3[c] + oxa[e] => hco3[e] + oxa[c]	Transport, Extracellular	0	1000	0	0.1
choline phosphatase	h2o[r] + pchol_hs[r] => chol[r] + h[r] + pa_hs[r]	Glycerophospholipid Metabolism	0	74.8786	0	0.1
fatty acid transport via diffusion	lnlnca[e] <=> lnlnca[c]	Transport, Extracellular	1	10	0	10
2-oxoisovalerate dehydrogenase (acylating; 3-methyl-2-oxopentanoate), mitochondrial	3mop[m] + coa[m] + nad[m] => 2mbcoa[m] + co2[m] + nadh[m]	Valine, Leucine, and Isoleucine Metabolism	1	10	0	3.56962
D-Mannose exchange	man[e] <=>	Exchange	-10	31.6445	-10	-0.9
5-glutamyl-THF transport,m mitochondrial	5thf[m] => 5thf[c]	Transport, Mitochondrial	0	29.6514	0	0.1
ethanolamine phosphate phosphatase	ethamp[c] + h2o[c] => etha[c] + pi[c]	Glycerophospholipid Metabolism	0	148.257	0	0.1
Gamma-glutamyl hydrolase (10FTHF6GLU), lysosomal	10fthf6glu[l] + h2o[l] => 10fthf5glu[l] + glu_DASH_L[l]	Folate Metabolism	0	29.6514	0	0.1
acetate-CoA ligase (AMP-forming)	atp[m] + coa[m] + ppa[m] => amp[m] + ppcoa[m] + ppi[m]	Propanoate Metabolism	1	10	0	5.27597
heptadecanoate transport into the mitochondria	coa[m] + hpdcacrn[m] => crn[m] + hpdcacoa[m]	Carnitine shuttle	1	10	0	0.1
transport into the mitochondria (carnitine)	adrncrn[c] => adrncrn[m]	Carnitine shuttle	1	9.33134	0	2.14339
dUDP transport via ADP antiport	adp[m] + dudp[c] => adp[c] + dudp[m]	Transport, Mitochondrial	0	12.6667	0	0.1
NAD synthase (glutamine-hydrolysing)	atp[c] + dnad[c] + gln_DASH_L[c] + h2o[c] => amp[c] + glu_DASH_L[c] + h[c] + nad[c] + ppi[c]	NAD Metabolism	0	10.1	0	0.1
N-acetylglucosamine kinase	acgam[c] + atp[c] => acgam6p[c] + adp[c] + h[c]	Aminosugar Metabolism	0	162.515	0	8.37348
Beta oxidation of long chain fatty acid	coa[x] + h2o[x] + nad[x] + tmndnccoa[x] => accoa[x] + h[x] + nadh[x] + strdnccoa[x]	Fatty acid oxidation, peroxisome	0	3.544	0	0.1
glycosylasparaginase, lysosomal	h2o[l] + n2m2nmasn[l] => Asn_DASH_X_DASH_Ser_FSLASH_Thr[l] + n2m2nm[l]	N-Glycan Degradation	0	10	0	0.1
choline phosphate phosphatase	cholp[c] + h2o[c] => chol[c] + pi[c]	Glycerophospholipid Metabolism	0	149.157	0	0.1
dTDP transport via ADP antiport	adp[m] + dtdp[c] => adp[c] + dtdp[m]	Transport, Mitochondrial	0	12.6667	0	0.1
Beta oxidation of long chain fatty acid (odd chain)	coa[m] + fad[m] + h2o[m] + nad[m] + ptdcacoa[m] => accoa[m] + fadh2[m] + h[m] + nadh[m] + ppcoa[m]	Fatty acid oxidation	1	10	0	0.1
transport into the mitochondria (carnitine)	lnlncacrn[c] => lnlncacrn[m]	Carnitine shuttle	1	10	0	1.55847
dCDP transport via ATP antiport	atp[m] + dcdp[c] => atp[c] + dcdp[m]	Transport, Mitochondrial	0	12.6667	0	0.1
1-acylglycerol-3-phosphate O-acyltransferase 1	Rtotal2coa[c] + alpa_hs[c] => coa[c] + pa_hs[c]	Triacylglycerol Synthesis	0.7	46.3214	0	12.8555
D-Alanine transport to perixosome	ala_DASH_D[c] => ala_DASH_D[x]	D-alanine metabolism	0	46.4	0	0.1
dihydrofolate reversible mitochondrial transport	dhf[c] <=> dhf[m]	Transport, Mitochondrial	0	23.7212	0	0.1
nucleotide phosphatase	h[c] + nac[c] + r1p[c] => nicrns[c] + pi[c]	NAD Metabolism	0	10	0	0.1
glycine amidinotransferase (c)	arg_DASH_L[c] + gly[c] <=> gudac[c] + orn[c]	Urea cycle/amino group metabolism	-0.2	10.1	-0.2	0.4
phosphatidylinositol-3,4,5-trisphosphate 3-phosphatase	h2o[c] + pail345p_hs[c] => pail45p_hs[c] + pi[c]	Inositol Phosphate Metabolism	1	149.257	0	49.973
R total 3 position exchange	Rtotal3[e] <=>	Exchange	0	10	0	0.1
5-nucleotidase (CMP), extracellular	cmp[e] + h2o[e] => cytd[e] + pi[e]	Nucleotides	0	10	0	0.1
aconitase	cit[c] <=> icit[c]	Citric Acid Cycle	0	62.5782	0	0.3
Lecithin retinol acyltransferase (9-cis)	pchol_hs[c] + retinol_DASH_9_DASH_cis[c] => 9_DASH_cis_DASH_retfa[c] + lpchol_hs[c]	Vitamin A Metabolism	0	35.8487	0	0.5
alpha-N-Phenylacetyl-L-glutamine exchange	pheacgln[e] <=>	Exchange	0	10	0	0.1
Histamine uniport	hista[e] <=> hista[c]	Transport, Extracellular	-0.1	10.3	-0.1	0.1
dUTP transport via dADP antiport	dadp[m] + dutp[c] => dadp[c] + dutp[m]	Transport, Mitochondrial	0	1000	0	0.1
deoxyguanosine kinase	atp[m] + dgsn[m] => adp[m] + dgmp[m] + h[m]	Nucleotides	0.9	13.5667	0	1
folylpolyglutamate synthetase (10fthf), mitochondrial	10fthf6glu[m] + atp[m] + glu_DASH_L[m] => 10fthf7glu[m] + adp[m] + h[m] + pi[m]	Folate Metabolism	0	19.7676	0	0.1
N-acetylglucosamine-6-phosphate synthase	accoa[c] + gam6p[c] => acgam6p[c] + coa[c] + h[c]	Aminosugar Metabolism	1	78.8761	0	25.5153
prostaglandin transport via bicarbonate countertransport	hco3[c] + prostge2[e] <=> hco3[e] + prostge2[c]	Transport, Extracellular	-0.1	148.432	-0.1	0.3
Beta oxidation of long chain fatty acid	adrncoa[x] + coa[x] + h2o[x] + nad[x] + o2[x] => accoa[x] + arachdcoa[x] + h2o2[x] + h[x] + nadh[x]	Fatty acid oxidation, peroxisome	0	12.6571	0	0.1
D-Fructose 1-phosphate D-glyceraldehyde-3-phosphate-lyase	xu1p_DASH_D[c] <=> dhap[c] + gcald[c]	Glyoxylate and Dicarboxylate Metabolism	1	47.4	0	22.7419
Deoxyadenosine deaminase	dad_DASH_2[c] + h2o[c] + h[c] => din[c] + nh4[c]	Nucleotides	0	61.7282	0	0.1
folylpolyglutamate synthetase (DHF), mitochondrial	6dhf[m] + atp[m] + glu_DASH_L[m] => 7dhf[m] + adp[m] + h[m] + pi[m]	Folate Metabolism	0	19.7676	0	0.1
acyl-CoA dehydrogenase (isovaleryl-CoA), mitochondrial	fad[m] + ivcoa[m] => 3mb2coa[m] + fadh2[m]	Valine, Leucine, and Isoleucine Metabolism	0	10	0	0.1
PHEACGLN extracellular transport via diffusion	pheacgln[c] <=> pheacgln[e]	Transport, Extracellular	0	10	0	0.1
Beta oxidation of long chain fatty acid (odd chain)	coa[m] + fad[m] + h2o[m] + hpdcacoa[m] + nad[m] => accoa[m] + fadh2[m] + h[m] + nadh[m] + ppcoa[m]	Fatty acid oxidation	1	10	0	0.1
dADP transport via dUDP antiport	dadp[c] + dudp[m] => dadp[m] + dudp[c]	Transport, Mitochondrial	0	1000	0	0.1
carnitine transferase	adrncrn[m] + coa[m] => adrncoa[m] + crn[m]	Carnitine shuttle	1	9.33134	0	2.14339
glucose 6-phosphate endoplasmic reticular transport via diffusion	g6p[c] <=> g6p[r]	Transport, Endoplasmic Reticular	0	148.257	0	0.1
nucleoside-diphosphate kinase (ATP:dUDP)	atp[c] + dudp[c] <=> adp[c] + dutp[c]	Nucleotides	0	1000	0	0.2
proteolysis of apoC-Lys-btn, mitochondrial	apoC_DASH_Lys_btn[m] + h2o[m] => apoC[m] + biocyt[m]	Biotin Metabolism	0	74.1286	0	0.1
Putrescine:oxygen oxidoreductase (deaminating)	h2o[c] + o2[c] + ptrc[c] => 4abutn[c] + h2o2[c] + nh4[c]	Arginine and Proline Metabolism	0	20.2	0	0.1
carnitine O-palmitoyltransferase	adrncoa[c] + crn[c] => adrncrn[c] + coa[c]	Carnitine shuttle	1	9.33134	0	2.14339
carnitine transferase	coa[m] + vacccrn[m] => crn[m] + vacccoa[m]	Carnitine shuttle	1	11.1179	0	1.30417
glycogen phosphorylase (glygn2 -> dxtrn)	glygn2[c] + pi[c] => dxtrn[c] + g1p[c]	Starch and Sucrose Metabolism	1	8.80301	0	2.68279
Glycine betaine transport via diffusion (mitochondria to cytosol)	glyb[m] <=> glyb[c]	Transport, Mitochondrial	0	30.3	0	0.1
fatty-acid--CoA ligase	atp[c] + coa[c] + lnlc[c] <=> amp[c] + lnlccoa[c] + ppi[c]	Fatty acid activation	1	10	0	10
Gamma-glutamyl hydrolase (7THF), extracellular	7thf[e] + h2o[e] => 6thf[e] + glu_DASH_L[e]	Folate Metabolism	0	10	0	0.1
Gamma-glutamyl hydrolase (6THF), lysosomal	6thf[l] + h2o[l] => 5thf[l] + glu_DASH_L[l]	Folate Metabolism	0	29.6514	0	0.1
cytidine deaminase	cytd[c] + h2o[c] + h[c] => nh4[c] + uri[c]	Pyrimidine Catabolism	0	80.1135	0	0.1
nucleoside-diphosphatase (IDP), extracellular	h2o[e] + idp[e] => h[e] + imp[e] + pi[e]	Nucleotides	0	10	0	0.1
3-hydroxyisobutyryl-CoA hydrolase, mitochondrial	3hibutcoa[m] + h2o[m] => 3hmp[m] + coa[m] + h[m]	Valine, Leucine, and Isoleucine Metabolism	1	10	0	6.96454
L-valine transport via diffusion (extracellular to cytosol)	val_DASH_L[e] <=> val_DASH_L[c]	Transport, Extracellular	0.9	10	-0.1	6.96454
chloride transport via formate countertransport (2:1)	cl[e] + for[c] => cl[c] + for[e]	Transport, Extracellular	0	100.083	0	0.1
ADP/ATP transporter, mitochondrial	adp[c] + atp[m] => adp[m] + atp[c]	Transport, Mitochondrial	1	1000	1	52.8454
5-nucleotidase (UMP), extracellular	h2o[e] + ump[e] => pi[e] + uri[e]	Nucleotides	0	15.1	0	0.1
cytochrome P450 2E1	4nph[c] + h[c] + nadph[c] + o2[c] => 24nph[c] + h2o[c] + nadp[c]	CYP Metabolism	0	10	0	0.1
carnitine transferase	coa[m] + lnlncgcrn[m] => crn[m] + lnlncgcoa[m]	Carnitine shuttle	0	8.69471	0	0.1
3 beta-hydroxysteroid dehydrogenase type 1	eandrstrn[r] + h[r] + nadh[r] => andrstandn[r] + h2o[r] + nad[r]	Steroid Metabolism	0	15.4667	0	0.1
carnitine O-stearoyl transferase	coa[m] + stcrn[m] => crn[m] + stcoa[m]	Carnitine shuttle	0	11.1011	0	0.1
3-Methylimidazoleacetic acid exchange	3mlda[e] <=>	Exchange	0	10.1	0	0.1
C160 transport into the mitochondria	coa[m] + pmtcrn[m] => crn[m] + pmtcoa[m]	Carnitine shuttle	0	12.6707	0	0.1
Gamma-glutamyl hydrolase (10FTHF6GLU), extracellular	10fthf6glu[e] + h2o[e] => 10fthf5glu[e] + glu_DASH_L[e]	Folate Metabolism	0	15.1	0	0.1
Sarcosine transport (mitochondrial)	sarcs[c] => sarcs[m]	Transport, Mitochondrial	0	30.4	0	0.1
Aminobutyraldehyde dehydrogenase	4abutn[c] + h2o[c] + nad[c] => 4abut[c] + h[c] + nadh[c]	beta-Alanine metabolism	0	20.2	0	0.2
dGDP transport via dUDP antiport	dgdp[c] + dudp[m] => dgdp[m] + dudp[c]	Transport, Mitochondrial	0	1000	0	0.1
3-hydroxyacyl-CoA dehydrogenase (2-Methylacetoacetyl-CoA), mitochondrial	3hmbcoa[m] + nad[m] <=> 2maacoa[m] + h[m] + nadh[m]	Valine, Leucine, and Isoleucine Metabolism	1	10	0	3.56962
fatty-acid--CoA ligase	atp[c] + coa[c] + prist[c] => amp[c] + ppi[c] + pristcoa[c]	Fatty acid activation	0	74.1286	0	0.1
dUTP transport via ADP antiport	adp[m] + dutp[c] => adp[c] + dutp[m]	Transport, Mitochondrial	0	12.6667	0	0.1
retinyl ester hydrolase	h2o[c] + retfa[c] => Rtotal2[c] + h[c] + retinol[c]	Vitamin A Metabolism	0	89.9075	0	0.1
5-methylthioadenosine phosphorylase	5mta[c] + pi[c] => 5mdr1p[c] + ade[c]	Arginine and Proline Metabolism	0	17.8595	0	0.1
carnitine O-palmitoyltransferase	crn[c] + vacccoa[c] => coa[c] + vacccrn[c]	Carnitine shuttle	1	11.1179	0	1.30417
C161 transport into the mitochondria	coa[m] + hdd2crn[m] => crn[m] + hdd2coa[m]	Carnitine shuttle	1	11.5399	0	0.1
C180 transport into the mitochondria	stcrn[c] => stcrn[m]	Carnitine shuttle	0	11.1011	0	0.1
N-Methylhistamine:oxygen oxidoreductase (deaminating)	h2o[c] + mhista[c] + o2[c] => 3mldz[c] + h2o2[c] + nh4[c]	Histidine Metabolism	0	10.1	0	0.1
D-Alanine Oxidase (x)	ala_DASH_D[x] + h2o[x] + o2[x] => h2o2[x] + nh4[x] + pyr[x]	D-alanine metabolism	0	46.4	0	0.1
biotinidase (biotin)	biocyt[c] + h2o[c] => btn[c] + lys_DASH_L[c]	Biotin Metabolism	0	74.1286	0	0.1
5-formethyltetrahydrofolate cyclo-ligase	5fthf[c] + atp[c] => adp[c] + methf[c] + pi[c]	Folate Metabolism	0	10	0	0.1
guanidinoacetate N-methyltransferase (c)	amet[c] + gudac[c] <=> ahcys[c] + creat[c] + h[c]	Urea cycle/amino group metabolism	-0.2	10.1	-0.2	0.4
adenosylhomocysteinase	ahcys[c] + h2o[c] <=> adn[c] + hcys_DASH_L[c]	Methionine Metabolism	1	20.2	0	6.65838
glycine-cleavage complex (lipoylprotein), mitochondrial	gly[m] + h[m] + lpro[m] <=> alpro[m] + co2[m]	Glycine, Serine, and Threonine Metabolism	0	118.817	0	0.1
5-nucleotidase (dTMP)	dtmp[c] + h2o[c] => pi[c] + thymd[c]	Pyrimidine Catabolism	0	148.295	0	0.1
dCDP transport via dADP antiport	dadp[m] + dcdp[c] => dadp[c] + dcdp[m]	Transport, Mitochondrial	0	1000	0	0.1
3,4-Dihydroxymandelaldehyde:NAD+ oxidoreductase	34dhmald[c] + h2o[c] + nad[c] => 34dhoxmand[c] + h[c] + nadh[c]	Tyrosine metabolism	0	1000	0	0.1
glycine N-methyltransferase	amet[c] + gly[c] => ahcys[c] + h[c] + sarcs[c]	Glycine, Serine, and Threonine Metabolism	0	20.4	0	0.1
5-Methylthio-5-deoxy-D-ribulose 1-phosphate dehydratase	5mdru1p[c] => dkmpp[c] + h2o[c]	Arginine and Proline Metabolism	0	17.8595	0	0.1
glutamine phosphoribosyldiphosphate amidotransferase	gln_DASH_L[c] + h2o[c] + prpp[c] => glu_DASH_L[c] + ppi[c] + pram[c]	IMP Biosynthesis	0	18.6223	0	0.1
dUTP diphosphatase	dutp[m] + h2o[m] => dump[m] + h[m] + ppi[m]	Nucleotides	0	74.1286	0	0.1
Spermidine:(acceptor) oxidoreductase	h2o[c] + o2[c] + spmd[c] => 13dampp[c] + 4abutn[c] + h2o2[c]	beta-Alanine metabolism	0	9.85997	0	0.1
Nitric oxide exchange	no[e] <=>	Exchange	0	11.6	0	0.1
4-aminobutanoate mitochondrial transport via diffusion	4abut[c] <=> 4abut[m]	Transport, Mitochondrial	0	52.2172	0	4.52064
transport into the mitochondria (carnitine)	elaidcrn[c] => elaidcrn[m]	Carnitine shuttle	1	11.1179	0	1.30417
s2l2n2m2masn transport, extracellular to lysosome	s2l2n2m2masn[e] => s2l2n2m2masn[l]	Transport, Lysosomal	0	20	0	0.05
dUDP transport via dCDP antiport	dcdp[m] + dudp[c] => dcdp[c] + dudp[m]	Transport, Mitochondrial	0	1000	0	0.1
acyl-CoA dehydrogenase (isobutyryl-CoA), mitochondrial	fad[m] + ibcoa[m] => 2mp2coa[m] + fadh2[m]	Valine, Leucine, and Isoleucine Metabolism	1	10	0	6.96454
retinyl ester hydrolase (9-cis)	9_DASH_cis_DASH_retfa[c] + h2o[c] => Rtotal2[c] + h[c] + retinol_DASH_9_DASH_cis[c]	Vitamin A Metabolism	0	30.1953	0	0.5
acyl-CoA dehydrogenase (2-methylbutanoyl-CoA), mitochondrial	2mbcoa[m] + fad[m] => 2mb2coa[m] + fadh2[m]	Valine, Leucine, and Isoleucine Metabolism	1	10	0	3.56962
dCDP transport via dTDP antiport	dcdp[c] + dtdp[m] => dcdp[m] + dtdp[c]	Transport, Mitochondrial	0	1000	0	0.1
Beta oxidation fatty acid	coa[m] + fad[m] + h2o[m] + nad[m] + vacccoa[m] => accoa[m] + fadh2[m] + h[m] + nadh[m] + occoa[m]	Fatty acid oxidation	1	11.1179	0	1.30417
Gamma-glutamyl hydrolase (7DHF), lysosomal	7dhf[l] + h2o[l] => 6dhf[l] + glu_DASH_L[l]	Folate Metabolism	0	24.7095	0	0.1
phosphoribosylglycinamide synthase	atp[c] + gly[c] + pram[c] <=> adp[c] + gar[c] + h[c] + pi[c]	IMP Biosynthesis	0	18.6223	0	0.1
dTTP transport via dUDP antiport	dttp[c] + dudp[m] => dttp[m] + dudp[c]	Transport, Mitochondrial	0	1000	0	0.1
Nitric Oxide Synthase (intermediate forming)	arg_DASH_L[c] + h[c] + nadph[c] + o2[c] => h2o[c] + nadp[c] + nwharg[c]	Arginine and Proline Metabolism	0	11.6	0	0.1
L-Serine hydro-lyase	ser_DASH_L[c] => 2amac[c] + h2o[c]	Glycine, Serine, and Threonine Metabolism	0	109.285	0	0.1
3-Methyl-2-oxopentanoate mitochondrial transport via proton symport	3mop[c] + h[c] => 3mop[m] + h[m]	Transport, Mitochondrial	0	550.665	0	0.1
carnitine transferase	coa[m] + eicostetcrn[m] => crn[m] + eicostetcoa[m]	Carnitine shuttle	1	10.2399	0	1.44429
N1-Methylnicotinamide transport	1mncam[c] + atp[c] + h2o[c] => 1mncam[e] + adp[c] + h[c] + pi[c]	Transport, Extracellular	0	20.3	0	0.1
mannose efflux from lysosome	man[l] => man[c]	Transport, Lysosomal	0	86.2574	0	0.3
dCTP transport via dUDP antiport	dctp[c] + dudp[m] => dctp[m] + dudp[c]	Transport, Mitochondrial	0	1000	0	0.1
Beta oxidation of long chain fatty acid	coa[x] + dcsptn1coa[x] + h2o[x] + nad[x] + o2[x] => accoa[x] + h2o2[x] + h[x] + nadh[x] + tmndnccoa[x]	Fatty acid oxidation, peroxisome	0	15.4667	0	0.1
keratan sulfate I, degradation product 1 exchange	ksi_deg1[e] <=>	Exchange	0	10	0	0.1
D-3-Amino-isobutanoate exchange	3aib_DASH_D[e] <=>	Exchange	0	58.7589	0	0.1
Lecithin-cholesterol acyltransferase	chsterol[e] + pchol_hs[e] => lpchol_hs[e] + xolest2_hs[e]	Fatty Acid Metabolism	0	10.1	0	0.1
glucosamine-6-phosphate deaminase	gam6p[c] + h2o[c] => f6p[c] + nh4[c]	Aminosugar Metabolism	0.8	208.75	0	51.073
Deoxyguanosine exchange	dgsn[e] <=>	Exchange	-10	43.414	-10	0.5
xenobiotic transport	ebastine[e] <=> ebastine[c]	Transport, Extracellular	0	10	0	0.1
2,4 dihydroxy nitrophenol exchange	24nph[e] <=>	Exchange	0	10	0	0.1
acetyl-CoA C-acetyltransferase, mitochondrial	2maacoa[m] + coa[m] <=> accoa[m] + ppcoa[m]	Valine, Leucine, and Isoleucine Metabolism	1	10	0	3.56962
Norepinephrine exchange	nrpphr[e] <=>	Exchange	-10	9.1	-10	0.5
L-carnitine inward uniport	crn[e] => crn[c]	Transport, Extracellular	0	1000	0	0.1
prostaglandine E1 transport (ATP-dependent)	atp[c] + h2o[c] + prostge1[c] => adp[c] + h[c] + pi[c] + prostge1[e]	Transport, Extracellular	0	148.257	0	0.1
folylpolyglutamate synthetase	6thf[c] + atp[c] + glu_DASH_L[c] => 7thf[c] + adp[c] + h[c] + pi[c]	Folate Metabolism	0	24.7095	0	0.1
folylpolyglutamate synthetase	atp[c] + glu_DASH_L[c] + thf[c] => 5thf[c] + adp[c] + h[c] + pi[c]	Folate Metabolism	0	37.0643	0	0.1
sialidase, lysosomal	h2o[l] + s2l2n2m2mn[l] => acnam[l] + l2n2m2mn[l]	N-Glycan Degradation	0	20	0	0.05
3-sulfino-alanine transaminase (irreversible)	3sala[c] + akg[c] + h[c] => 3snpyr[c] + glu_DASH_L[c]	Cysteine Metabolism	0	15.4432	0	0.1
biotinidase (biotin), extracellular	biocyt[e] + h2o[e] => btn[e] + lys_DASH_L[e]	Biotin Metabolism	0	10	0	0.1
Na+-Cl- cotransport	cl[e] + na1[e] => cl[c] + na1[c]	Transport, Extracellular	0	1000	0	0.1
dGTP transport via ATP antiport	atp[m] + dgtp[c] => atp[c] + dgtp[m]	Transport, Mitochondrial	0	12.6667	0	0.1
7-glutamyl-DHF transport, lysosomal	7dhf[c] => 7dhf[l]	Transport, Lysosomal	0	24.7095	0	0.1
riboflavin kinase	atp[c] + ribflv[c] => adp[c] + fmn[c] + h[c]	Riboflavin Metabolism	0	148.257	0	0.1
L-arginine transport via diffusion (extracellular to cytosol)	arg_DASH_L[e] => arg_DASH_L[c]	Transport, Extracellular	0	10	0	0.1
dCTP transport via ATP antiport	atp[m] + dctp[c] => atp[c] + dctp[m]	Transport, Mitochondrial	0	12.6667	0	0.1
methanol exchange	meoh[e] <=>	Exchange	-10	195.635	-10	4.53834
Biotin exchange	btn[e] <=>	Exchange	0	10	0	0.1
dUTP transport via dCDP antiport	dcdp[m] + dutp[c] => dcdp[c] + dutp[m]	Transport, Mitochondrial	0	1000	0	0.1
methionine adenosyltransferase	atp[c] + h2o[c] + met_DASH_L[c] => amet[c] + pi[c] + ppi[c]	Methionine Metabolism	1	28.0612	0	6.675
phosphoribosylformylglycinamidine synthase	atp[c] + fgam[c] + gln_DASH_L[c] + h2o[c] => adp[c] + fpram[c] + glu_DASH_L[c] + h[c] + pi[c]	IMP Biosynthesis	0	18.6223	0	0.1
inositol-1,3,4-trisphosphate 1-phosphatase	h2o[c] + mi134p[c] => mi34p[c] + pi[c]	Inositol Phosphate Metabolism	0	26.0429	0	0.1
L-histidine transport in via sodium symport	his_DASH_L[e] + na1[e] => his_DASH_L[c] + na1[c]	Transport, Extracellular	0	1000	0	0.3
Choline kinase	atp[c] + chol[c] => adp[c] + cholp[c] + h[c]	Glycerophospholipid Metabolism	0	148.257	0	0.2
acetyl-CoA hydrolase	accoa[c] + h2o[c] => ac[c] + coa[c] + h[c]	Pyruvate Metabolism	0	77.8761	0	0.1
dTTP transport via dCDP antiport	dcdp[m] + dttp[c] => dcdp[c] + dttp[m]	Transport, Mitochondrial	0	1000	0	0.1
dUDP transport via dTDP antiport	dtdp[m] + dudp[c] => dtdp[c] + dudp[m]	Transport, Mitochondrial	0	1000	0	0.1
phosphoribosylaminoimidazole synthase	atp[c] + fpram[c] => adp[c] + air[c] + h[c] + pi[c]	IMP Biosynthesis	0	18.6223	0	0.1
taurocholate transport via sodium cotransport	na1[e] + tchola[e] => na1[c] + tchola[c]	Transport, Extracellular	0	1000	0	0.1
Beta oxidation fatty acid	coa[m] + fad[m] + h2o[m] + nad[m] + odecoa[m] => accoa[m] + fadh2[m] + h[m] + nadh[m] + occoa[m]	Fatty acid oxidation	1	11.1179	0	1.39181
phosphoribosylaminoimidazolecarboxamide formyltransferase	10fthf[c] + aicar[c] <=> fprica[c] + thf[c]	IMP Biosynthesis	0	18.6223	0	0.1
Beta oxidation fatty acid	coa[m] + fad[m] + h2o[m] + hdcoa[m] + nad[m] => accoa[m] + fadh2[m] + h[m] + nadh[m] + occoa[m]	Fatty acid oxidation	1	12.2889	0	1.36369
Nicotinamide N-methyltransferase	amet[c] + ncam[c] => 1mncam[c] + ahcys[c]	NAD Metabolism	0	20.3	0	0.1
estradiol glucuronide transport via bicarbonate countertransport	estradiolglc[e] + hco3[c] <=> estradiolglc[c] + hco3[e]	Transport, Extracellular	-0.2	148.257	-0.2	0.1
fatty-acyl-CoA elongation (n-C20:4CoA)	arachdcoa[c] + h[c] + malcoa[c] + nadph[c] + o2[c] => adrncoa[c] + co2[c] + coa[c] + h2o[c] + nadp[c]	Fatty acid elongation	1	16.6	0	0.1
D-Galactose exchange	gal[e] <=>	Exchange	-10	25.9023	-10	0.2
R group coenzyme a ligase	Rtotal2[c] + coa[c] <=> Rtotal2coa[c]	R Group Synthesis	1	90.9075	0	12.8091
R group artificial flux	fadh2[m] + hdd2coa[c] => R6coa_hs[c] + fad[m]	R Group Synthesis	0	46.4	0	0.1
fatty-acid--CoA ligase (octanoate)	atp[c] + coa[c] + octa[c] => amp[c] + occoa[c] + ppi[c]	Fatty acid activation	0	10	0	0.333333
Octanoate transport via diffusion	octa[e] <=> octa[c]	Transport, Extracellular	0	10	0	0.333333
fatty-acyl-CoA synthase (n-C12:0CoA)	dcacoa[c] + h[c] + malcoa[c] + nadph[c] => co2[c] + coa[c] + ddcacoa[c] + h2o[c] + nadp[c]	Fatty acid elongation	0	34.1065	0	0.033333
dTTP transport via dTDP antiport	dtdp[m] + dttp[c] => dtdp[c] + dttp[m]	Transport, Mitochondrial	0	1000	0	0.1
carnitine O-palmitoyltransferase	crn[c] + eicostetcoa[c] => coa[c] + eicostetcrn[c]	Carnitine shuttle	1	10.2399	0	1.44429
methenyltetrahydrifikate cyclohydrolase, mitochondrial	h2o[m] + methf[m] <=> 10fthf[m] + h[m]	Folate Metabolism	0	129.186	0	0.1
Prostaglandin G/H synthase	arachd[r] + h[r] + nadph[r] + o2[r] => h2o[r] + nadp[r] + prostgh2[r]	Eicosanoid Metabolism	0	10.4	0	0.1
retinyl ester hydrolase (11-cis)	11_DASH_cis_DASH_retfa[c] + h2o[c] => Rtotal2[c] + h[c] + retinol_DASH_cis_DASH_11[c]	Vitamin A Metabolism	0	30.1953	0	0.5
Beta oxidation of long chain fatty acid	coa[x] + h2o[x] + nad[x] + o2[x] + tettet6coa[x] => accoa[x] + adrncoa[x] + h2o2[x] + h[x] + nadh[x]	Fatty acid oxidation, peroxisome	0	10	0	0.1
5-nucleotidase (AMP), extracellular	amp[e] + h2o[e] => adn[e] + pi[e]	Nucleotides	0	15.1	0	0.1
aldehyde dehydrogenase (phenylacetaldehyde, NADP)	h2o[c] + nadp[c] + pacald[c] => h[c] + nadph[c] + pac[c]	Phenylalanine metabolism	0	10	0	0.1
fatty acid retinol efflux (9-cis)	9_DASH_cis_DASH_retfa[c] => 9_DASH_cis_DASH_retfa[e]	Transport, Extracellular	0	30.2	0	0.5
carnitine O-palmitoyltransferase	crn[c] + lnlncgcoa[c] => coa[c] + lnlncgcrn[c]	Carnitine shuttle	0	8.69471	0	0.1
glycogen phosphorylase (amyls -> glc-D)	glygn3[c] + h2o[c] => Tyr_DASH_ggn[c] + glc_DASH_D[c]	Starch and Sucrose Metabolism	1	8.80301	0	2.68279
fructose-bisphosphatase	fdp[c] + h2o[c] => f6p[c] + pi[c]	Glycolysis/Gluconeogenesis	0	148.257	0	0.1
transport into the mitochondria (carnitine)	vacccrn[c] => vacccrn[m]	Carnitine shuttle	1	11.1179	0	1.30417
lysophospholipase	h2o[c] + lpchol_hs[c] => Rtotal[c] + g3pc[c] + h[c]	Glycerophospholipid Metabolism	0	35.8487	0	0.5
7-glutamyl-THF transport,m mitochondrial	7thf[m] => 7thf[c]	Transport, Mitochondrial	0	19.7676	0	0.1
phospholipase A2	h2o[e] + pchol_hs[e] => Rtotal2[e] + h[e] + lpchol_hs[e]	Glycerophospholipid Metabolism	0	10.1	0	0.1
ribokinase	atp[c] + rib_DASH_D[c] => adp[c] + h[c] + r5p[c]	Pentose Phosphate Pathway	0	10	0	0.1
GMP synthase	atp[c] + gln_DASH_L[c] + h2o[c] + xmp[c] => amp[c] + glu_DASH_L[c] + gmp[c] + h[c] + ppi[c]	Nucleotides	0	50.4191	0	0.1
glycine-cleavage system (lipoamide) irreversible, mitochondrial	alpam[m] + thf[m] => dhlam[m] + mlthf[m] + nh4[m]	Glycine, Serine, and Threonine Metabolism	0	118.817	0	0.1
Beta oxidation fatty acid	coa[m] + eicostetcoa[m] + fad[m] + h2o[m] + nad[m] => accoa[m] + fadh2[m] + h[m] + nadh[m] + strdnccoa[m]	Fatty acid oxidation	1	10.2399	0	1.44429
Propionate transport, diffusion	ppa[e] => ppa[c]	Transport, Extracellular	1	10	0	10
carboxylic acid dissociation	co2[c] + h2o[c] <=> h2co3[c]	Miscellaneous	-6	197.15	-10	15.6183
2-keto-4-methylthiobutyrate transamination	2kmb[c] + glu_DASH_L[c] => akg[c] + met_DASH_L[c]	Arginine and Proline Metabolism	0	17.8595	0	0.1
carnitine O-palmitoyltransferase	crn[c] + hdcoa[c] => coa[c] + hdcecrn[c]	Carnitine shuttle	1	12.2889	0	1.36369
acid phosphatase (FMN)	fmn[c] + h2o[c] => pi[c] + ribflv[c]	Riboflavin Metabolism	0	148.257	0	0.1
5-glutamyl-10FTHF transport, lysosomal	10fthf5glu[c] => 10fthf5glu[l]	Transport, Lysosomal	0	37.0643	0	0.1
Nicotinic acid uptake	nac[e] => nac[c]	Transport, Extracellular	0	10	0	0.1
1,4-alpha-glucan branching enzyme (glygn1 -> glygn2)	glygn1[c] => glygn2[c]	Starch and Sucrose Metabolism	1	8.80301	0	2.68279
adenylosuccinate lyase	25aics[c] => aicar[c] + fum[c]	IMP Biosynthesis	0	18.6223	0	0.1
Acetyl-Coa carboxylase, beta isoform	accoa[m] + atp[m] + hco3[m] => adp[m] + h[m] + malcoa[m] + pi[m]	Fatty Acid Metabolism	0	148.257	0	0.1
2-Aminoacrylate hydrolysis	2amac[c] + h2o[c] => nh4[c] + pyr[c]	Glycine, Serine, and Threonine Metabolism	0	109.185	0	0.133333
L-ascorbate transport via facilitated diffusion	ascb_DASH_L[e] <=> ascb_DASH_L[c]	Transport, Extracellular	-15.1	10.1	-15.1	-0.9
Citrate lyase	cit[c] => ac[c] + oaa[c]	Citric Acid Cycle	0	82.8761	0	0.3
dCTP transport via dGDP antiport	dctp[c] + dgdp[m] => dctp[m] + dgdp[c]	Transport, Mitochondrial	0	1000	0	0.1
guanylate cyclase	gtp[c] => 35cgmp[c] + ppi[c]	Nucleotides	0.9	75.5286	0	27.0365
5-formyltetrahydrofolate transport via anion exchange	5fthf[e] + oh1[c] <=> 5fthf[c] + oh1[e]	Transport, Extracellular	0	10	0	0.1
beta-galactosidase, lysosomal	h2o[l] + l2n2m2mn[l] => gal[l] + n2m2mn[l]	N-Glycan Degradation	0	20	0	0.05
ethanol monooxygenase	etoh[c] + h[c] + nadph[c] + o2[c] => acald[c] + h2o[c] + nadp[c]	Glycolysis/Gluconeogenesis	0	10	0	0.1
phosphoacetylglucosamine mutase	acgam6p[c] <=> acgam1p[c]	Aminosugar Metabolism	0	74.1286	0	0.1
Gamma-glutamyl hydrolase (6DHF), lysosomal	6dhf[l] + h2o[l] => 5dhf[l] + glu_DASH_L[l]	Folate Metabolism	0	29.6514	0	0.1
dCTP demand	dctp[m] =>	Exchange	0	13.5667	0	0.6
5-nucleotidase (dCMP)	dcmp[c] + h2o[c] => dcyt[c] + pi[c]	Pyrimidine Catabolism	0	160.94	0	0.1
fatty acid 11-cis-retinol exchange	11_DASH_cis_DASH_retfa[e] <=>	Exchange	-10	30.2	-10	0.5
Gamma-glutamyl hydrolase (6DHF), extracellular	6dhf[e] + h2o[e] => 5dhf[e] + glu_DASH_L[e]	Folate Metabolism	0	15.1	0	0.1
Beta oxidation of fatty acid	coa[m] + fad[m] + h2o[m] + lnlccoa[m] + nad[m] => accoa[m] + fadh2[m] + h[m] + nadh[m] + occoa[m]	Fatty acid oxidation	1	10	0	1.42975
carnitine octadecenoyl transferase	crn[c] + odecoa[c] => coa[c] + odecrn[c]	Carnitine shuttle	1	11.1179	0	1.39181
S-Adenosyl-L-methionine:catechol O-methyltransferase	adrnl[c] + amet[c] => ahcys[c] + h[c] + mepi[c]	Tyrosine metabolism	0	10.2	0	0.1
fatty-acyl-CoA synthase (n-C16:0CoA)	h[c] + malcoa[c] + nadph[c] + tdcoa[c] => co2[c] + coa[c] + h2o[c] + nadp[c] + pmtcoa[c]	Fatty acid elongation	0	37.6954	0	0.1
Proline dehydrogenase (m)	fad[m] + pro_DASH_L[m] => 1pyr5c[m] + fadh2[m] + h[m]	Arginine and Proline Metabolism	0	450.458	0	0.1
glycine-cleavage complex (lipoamide), mitochondrial	dhlam[m] + nad[m] <=> h[m] + lpam[m] + nadh[m]	Glycine, Serine, and Threonine Metabolism	0	118.817	0	0.1
L-proline transport, mitochondrial	pro_DASH_L[c] <=> pro_DASH_L[m]	Transport, Mitochondrial	-0.2	10	-0.2	0.2
phospholipase A2	h2o[c] + pchol_hs[c] => Rtotal2[c] + h[c] + lpchol_hs[c]	Glycerophospholipid Metabolism	0	30.1953	0	0.1
dATP transport via dUDP antiport	datp[c] + dudp[m] => datp[m] + dudp[c]	Transport, Mitochondrial	0	1000	0	0.1
dGTP transport via dUDP antiport	dgtp[c] + dudp[m] => dgtp[m] + dudp[c]	Transport, Mitochondrial	0	1000	0	0.1
Hexadecanoate (n-C16:0) exchange	hdca[e] <=>	Exchange	-10	35.1045	-10	0.114286
Gamma-glutamyl hydrolase (10FTHF7GLU), lysosomal	10fthf7glu[l] + h2o[l] => 10fthf6glu[l] + glu_DASH_L[l]	Folate Metabolism	0	24.7095	0	0.1
Peroxidase (multiple substrates)	h2o2[l] + meoh[l] => fald[l] + h2o[l]	Miscellaneous	0	46.4	0	0.1
Glycerophosphodiester phosphodiesterase (Glycerophosphocholine)	g3pc[c] + h2o[c] => chol[c] + glyc3p[c] + h[c]	Glycerophospholipid Metabolism	0	35.8487	0	0.5
carnitine O-palmitoyltransferase	crn[c] + dlnlcgcoa[c] => coa[c] + dlnlcgcrn[c]	Carnitine shuttle	1	8.86551	0	1.53973
Thromboxane A2 exchange	txa2[e] <=>	Exchange	0	10.4	0	0.1
NAD transporter, endoplasmic reticulum	nad[r] => nad[c]	Transport, Endoplasmic Reticular	0	1000	0	0.6
carnitine O-palmitoyltransferase	crn[c] + lnlccoa[c] => coa[c] + lnlccrn[c]	Carnitine shuttle	1	10	0	1.42975
fatty-acid--CoA ligase	atp[c] + coa[c] + ptdca[c] <=> amp[c] + ppi[c] + ptdcacoa[c]	Fatty acid activation	1	10	0	0.1
pentadecanoate transport into the mitochondria	ptdcacrn[c] => ptdcacrn[m]	Carnitine shuttle	1	10	0	0.1
carnitine O-stearoyl transferase	crn[c] + stcoa[c] => coa[c] + stcrn[c]	Carnitine shuttle	0	11.1011	0	0.1
fatty-acid--CoA ligase	atp[c] + coa[c] + hpdca[c] <=> amp[c] + hpdcacoa[c] + ppi[c]	Fatty acid activation	1	10	0	0.1
ATP synthase (four protons for one ATP)	adp[m] + h[c] + pi[m] => atp[m] + h2o[m] + h[m]	Oxidative Phosphorylation	0	230.678	0	19.2323
Beta oxidation fatty acid	coa[m] + fad[m] + h2o[m] + nad[m] + od2coa[m] => accoa[m] + fadh2[m] + h[m] + nadh[m] + occoa[m]	Fatty acid oxidation	1	11.1179	0	1.30417
Beta oxidation of long chain fatty acid	coa[x] + h2o[x] + nad[x] + nrvnccoa[x] + o2[x] => accoa[x] + h2o2[x] + h[x] + nadh[x] + odecoa[x]	Fatty acid oxidation, peroxisome	0	5.15556	0	0.1
Nicotinamide acid uptake	ncam[e] => ncam[c]	Transport, Extracellular	0	10.2	0	0.1
Arginine/Lysine exchanger (Arg in)	arg_DASH_L[e] + lys_DASH_L[c] => arg_DASH_L[c] + lys_DASH_L[e]	Transport, Extracellular	0	10	0	0.1
hydrogen peroxide lysosomal transport via diffusion	h2o2[c] <=> h2o2[l]	Transport, Lysosomal	0	46.4	0	0.1
chloride transport via hydroxide countertransport (2:1)	cl[e] + oh1[c] => cl[c] + oh1[e]	Transport, Extracellular	0	1000	0	0.1
L-lactate dehydrogenase	lac_DASH_L[m] + nad[m] <=> h[m] + nadh[m] + pyr[m]	Pyruvate Metabolism	1	727.66	0	76.2143
2-keto-4-methylthiobutyrate transamination	2kmb[c] + gln_DASH_L[c] + h[c] => glu_DASH_L[c] + met_DASH_L[c]	Arginine and Proline Metabolism	0	17.5562	0	0.1
prostaglandine E2 transport (ATP-dependent)	atp[c] + h2o[c] + prostge2[c] => adp[c] + h[c] + pi[c] + prostge2[e]	Transport, Extracellular	0	148.257	0	0.1
Gamma-glutamyl hydrolase (5DHF), extracellular	5dhf[e] + h2o[e] => dhf[e] + glu_DASH_L[e]	Folate Metabolism	0	5.05	0	0.1
glutathione peroxidase, mitochondria	gthrd[m] + h2o2[m] <=> gthox[m] + h2o[m]	Glutathione Metabolism	1	47.4	0	39.0598
dADP transport via ADP antiport	adp[m] + dadp[c] => adp[c] + dadp[m]	Transport, Mitochondrial	0	12.6667	0	0.1
dATP transport via ATP antiport	atp[m] + datp[c] => atp[c] + datp[m]	Transport, Mitochondrial	0	12.6667	0	0.1
beta-N-acetylhexosaminidase, lysosomal	h2o[l] + n2m2mn[l] => acgam[l] + m2mn[l]	N-Glycan Degradation	0	20	0	0.05
folate reductase	fol[c] + nadph[c] => dhf[c] + nadp[c]	Folate Metabolism	0	10	0	0.1
dATP transport via dGDP antiport	datp[c] + dgdp[m] => datp[m] + dgdp[c]	Transport, Mitochondrial	0	1000	0	1.6
pentadecanoate transport into the mitochondria	coa[m] + ptdcacrn[m] => crn[m] + ptdcacoa[m]	Carnitine shuttle	1	10	0	0.1
adenylosuccinate lyase	dcamp[c] => amp[c] + fum[c]	Nucleotides	0	99.0932	0	0.1
Glycine betaine exchange	glyb[e] <=>	Exchange	-0.1	30.3	-0.1	0.1
dADP transport via dCDP antiport	dadp[c] + dcdp[m] => dadp[m] + dcdp[c]	Transport, Mitochondrial	0	1000	0	0.1
valine transaminase	akg[c] + val_DASH_L[c] <=> 3mob[c] + glu_DASH_L[c]	Valine, Leucine, and Isoleucine Metabolism	0	550.665	0	0.1
folylpolyglutamate synthetase (DHF), mitochondrial	5dhf[m] + atp[m] + glu_DASH_L[m] => 6dhf[m] + adp[m] + h[m] + pi[m]	Folate Metabolism	0	23.7212	0	0.1
Acetylcholinesterase	ach[e] + h2o[e] => ac[e] + chol[e] + h[e]	Glycerophospholipid Metabolism	0	10.2	0	0.1
3-sulfinopyruvate hydrolase (spotaneous reaction), mitochondrial	3snpyr[m] + h2o[m] => h[m] + pyr[m] + so3[m]	Cysteine Metabolism	0	14.4432	0	0.1
Creatine exchange	creat[e] <=>	Exchange	-0.2	10.1	-0.2	0.4
succinate-semialdehyde dehydrogenase (NAD) reversible (mitochondrial)	h2o[m] + nad[m] + sucsal[m] => h[m] + nadh[m] + succ[m]	Glutamate metabolism	0	52.2172	0	4.52064
Butyrate mitochondrial transport via proton symport, reversible	but[c] + h[c] <=> but[m] + h[m]	Transport, Mitochondrial	1	10	0	7.50028
3,4-Dihydroxyphenylethyleneglycol:NAD+ oxidoreductase	34dhmald[c] + h[c] + nadh[c] <=> 34dhoxpeg[c] + nad[c]	Tyrosine metabolism	1	20.1	0	10.3
CTP synthase (glutamine)	atp[c] + gln_DASH_L[c] + h2o[c] + utp[c] => adp[c] + ctp[c] + glu_DASH_L[c] + h[c] + pi[c]	Pyrimidine Biosynthesis	0	53.68	0	0.1
carnitine O-palmitoyltransferase	crn[c] + pmtcoa[c] => coa[c] + pmtcrn[c]	Carnitine shuttle	0	12.6707	0	0.1
2-oxoglutarate dehydrogenase	akg[m] + coa[m] + nad[m] => co2[m] + nadh[m] + succoa[m]	Citric Acid Cycle	0	58.5814	0	5.24007
carnitine transferase	coa[m] + strdnccrn[m] => crn[m] + strdnccoa[m]	Carnitine shuttle	0	10.1359	0	0.1
UDP-N-acetyl-D-glucosamine 2-epimerase (Hydrolysis)	h2o[c] + uacgam[c] => acmana[c] + h[c] + udp[c]	Aminosugar Metabolism	0	74.1286	0	0.1
phosphate transport in/out via three Na+ symporter (irreversible)	na1[e] + pi[e] => na1[c] + pi[c]	Transport, Extracellular	0	1000	0	0.1
tetradecanoate (n-C14:0) exchange	ttdca[e] <=>	Exchange	-10	0	-10	-3.72699
isocitrate dehydrogenase (NADP)	icit[c] + nadp[c] => akg[c] + co2[c] + nadph[c]	Citric Acid Cycle	0	62.5782	0	0.3
folylpolyglutamate synthetase (10fthf), mitochondrial	10fthf[m] + atp[m] + glu_DASH_L[m] => 10fthf5glu[m] + adp[m] + h[m] + pi[m]	Folate Metabolism	0	29.6514	0	0.1
6-glutamyl-THF transport, lysosomal	6thf[c] => 6thf[l]	Transport, Lysosomal	0	29.6514	0	0.1
uridylate kinase (dUMP), mitochondrial	atp[m] + dump[m] <=> adp[m] + dudp[m]	Nucleotides	0	74.1286	0	0.1
Electron transfer flavoprotein-ubiquinone oxidoreductase	etfrd[m] + q10[m] => etfox[m] + q10h2[m]	Fatty acid oxidation	0	44.0761	0	0.1
Beta oxidation of fatty acid	coa[m] + fad[m] + h2o[m] + lneldccoa[m] + nad[m] => accoa[m] + fadh2[m] + h[m] + nadh[m] + occoa[m]	Fatty acid oxidation	1	11.0266	0	1.42975
Phenethylamine oxidase	h2o[c] + o2[c] + peamn[c] => h2o2[c] + nh4[c] + pacald[c]	Phenylalanine metabolism	0	10	0	0.1
ribosylnicotinamide kinase	atp[c] + rnam[c] => adp[c] + h[c] + nmn[c]	NAD Metabolism	0	49.4191	0	0.1
5-nucleotidase (dUMP)	dump[c] + h2o[c] => duri[c] + pi[c]	Pyrimidine Catabolism	0	148.257	0	0.1
DM sprm(c)	sprm[c] =>	Exchange	0	8.42977	0	0.05
xenobiotic transport	ebastineoh[r] <=> ebastineoh[c]	Transport, Endoplasmic Reticular	0	10	0	0.1
Na+/Proline-L symporter	na1[e] + pro_DASH_L[e] => na1[c] + pro_DASH_L[c]	Transport, Extracellular	0	10.2	0	0.4
glycogenin self-glucosylation	Tyr_DASH_ggn[c] + udpg[c] => ggn[c] + h[c] + udp[c]	Starch and Sucrose Metabolism	1	8.80301	0	2.68279
thymidine kinase (ATP:thymidine)	atp[c] + thymd[c] => adp[c] + dtmp[c] + h[c]	Nucleotides	0	148.848	0	0.5
guanine deaminase	gua[c] + h2o[c] + h[c] => nh4[c] + xan[c]	Purine Catabolism	0	39.6448	0	0.1
Propionyl-CoA carboxylase, mitochondrial	atp[m] + hco3[m] + ppcoa[m] => adp[m] + h[m] + mmcoa_DASH_S[m] + pi[m]	Valine, Leucine, and Isoleucine Metabolism	4	152.257	0	29.3156
choline phosphate cytididyltransferase	cholp[c] + ctp[c] + h[c] => cdpchol[c] + ppi[c]	Glycerophospholipid Metabolism	0	74.5786	0	0.1
C161 transport into the mitochondria	hdcecrn[c] => hdcecrn[m]	Carnitine shuttle	1	12.2889	0	1.36369
Ethanolamine kinase	atp[c] + etha[c] => adp[c] + ethamp[c] + h[c]	Glycerophospholipid Metabolism	0	148.257	0	0.1
glucosamine transport (uniport)	gam[e] <=> gam[c]	Transport, Extracellular	1	10	0	0.1
galactose efflux from lysosome	gal[l] => gal[c]	Transport, Lysosomal	0	40	0	0.1
transport into the mitochondria (carnitine)	lnlccrn[c] => lnlccrn[m]	Carnitine shuttle	1	10	0	1.42975
ubiquinol-6 cytochrome c reductase, Complex III	ficytC[m] + h[m] + q10h2[m] => focytC[m] + h[c] + q10[m]	Oxidative Phosphorylation	0	44.0761	0	0.1
eicosatetranoic acid exchange	eicostet[e] <=>	Exchange	-10	16.1	-10	0.1
folylpolyglutamate synthetase, mitochondrial	atp[m] + glu_DASH_L[m] + thf[m] => 5thf[m] + adp[m] + h[m] + pi[m]	Folate Metabolism	0	29.6514	0	0.1
5-glutamyl-10FTHF transport, mitochondrial	10fthf5glu[m] => 10fthf5glu[c]	Transport, Mitochondrial	0	29.6514	0	0.1
Linoleic acid (n-C18:2) transport in via diffusion	lnlc[e] <=> lnlc[c]	Transport, Extracellular	1	10	0	10
pyrroline-5-carboxylate reductase (m)	1pyr5c[m] + h[m] + nadh[m] => nad[m] + pro_DASH_L[m]	Arginine and Proline Metabolism	0	1000	0	0.1
glyoxylate oxidase	glx[c] + h2o[c] + nad[c] => h[c] + nadh[c] + oxa[c]	Glyoxylate and Dicarboxylate Metabolism	1	40.3566	0	15.7291
Beta oxidation of long chain fatty acid	coa[x] + h2o[x] + nad[x] + o2[x] + pmtcoa[x] => accoa[x] + h2o2[x] + h[x] + nadh[x] + occoa[x]	Fatty acid oxidation, peroxisome	0	3.86667	0	0.1
intracellular transport	arachd[c] <=> arachd[r]	Transport, Endoplasmic Reticular	0	10.4	0	0.1
glutathione oxidoreductase	gthox[m] + h[m] + nadph[m] => gthrd[m] + nadp[m]	Glutamate metabolism	1	47.4	0	39.0598
R group to palmitate conversion	Rtotal2coa[m] <=> pmtcoa[m]	R Group Synthesis	0	12.6707	0	0.1
fatty-acid--CoA ligase	atp[c] + coa[c] + lnlnca[c] <=> amp[c] + lnlncacoa[c] + ppi[c]	Fatty acid activation	1	10	0	10
carnitine transferase	coa[m] + elaidcrn[m] => crn[m] + od2coa[m]	Carnitine shuttle	1	11.1179	0	1.30417
carnitine fatty-acyl transferase	Rtotal2coa[c] + crn[c] => Rtotal2crn[c] + coa[c]	Carnitine shuttle	0	12.6707	0	0.1
DM Asn-X-Ser/Thr(ly)	Asn_DASH_X_DASH_Ser_FSLASH_Thr[l] =>	Exchange	0	28.7525	0	0.1
phosphoribosylaminoimidazole carboxylase	air[c] + co2[c] <=> 5aizc[c] + h[c]	IMP Biosynthesis	0	18.6223	0	0.1
3-sulfinopyruvate hydrolase (spotaneous reaction)	3snpyr[c] + h2o[c] => h[c] + pyr[c] + so3[c]	Cysteine Metabolism	0	15.4432	0	0.1
Thiamine triphosphate transport in via anion antiport	oh1[e] + thmtp[c] => oh1[c] + thmtp[e]	Transport, Extracellular	0	12.6667	0	0.1
ATP-Citrate lyase	atp[c] + cit[c] + coa[c] => accoa[c] + adp[c] + oaa[c] + pi[c]	Citric Acid Cycle	0	149.652	0	0.3
5-methylthioribose-1-phosphate isomerase	5mdr1p[c] <=> 5mdru1p[c]	Arginine and Proline Metabolism	0	17.8595	0	0.1
phosphoribosylglycinamide formyltransferase	10fthf[c] + gar[c] <=> fgam[c] + h[c] + thf[c]	IMP Biosynthesis	0	18.6223	0	0.1
fatty acid 9-cis-retinol exchange	9_DASH_cis_DASH_retfa[e] <=>	Exchange	-10	30.2	-10	0.5
adenosine kinase, mitochondrial	adn[m] + atp[m] => adp[m] + amp[m] + h[m]	Nucleotides	0	12.6667	0	0.1
5,6,7,8-Tetrahydrofolate exchange	thf[e] <=>	Exchange	-0.1	35.05	-0.1	0.2
Beta oxidation of long chain fatty acid	arachcoa[x] + coa[x] + h2o[x] + nad[x] + o2[x] => accoa[x] + h2o2[x] + h[x] + nadh[x] + stcoa[x]	Fatty acid oxidation, peroxisome	0	11.1556	0	0.1
dUDP transport via dGDP antiport	dgdp[m] + dudp[c] => dgdp[c] + dudp[m]	Transport, Mitochondrial	0	1000	0	0.1
formyltetrahydrofolate dehydrogenase	10fthf[c] + h2o[c] + nadp[c] => co2[c] + h[c] + nadph[c] + thf[c]	Folate Metabolism	0	75.4927	0	0.1
Beta oxidation of long chain fatty acid	coa[x] + h2o[x] + hexccoa[x] + nad[x] + o2[x] => accoa[x] + h2o2[x] + h[x] + lgnccoa[x] + nadh[x]	Fatty acid oxidation, peroxisome	0	10	0	0.1
folylpolyglutamate synthetase	5thf[c] + atp[c] + glu_DASH_L[c] => 6thf[c] + adp[c] + h[c] + pi[c]	Folate Metabolism	0	29.6514	0	0.1
Beta oxidation of long chain fatty acid	coa[x] + h2o[x] + nad[x] + o2[x] + strdnccoa[x] => accoa[x] + h2o2[x] + h[x] + nadh[x] + occoa[x]	Fatty acid oxidation, peroxisome	0	3.544	0	0.1
folylpolyglutamate synthetase (10fthf)	10fthf5glu[c] + atp[c] + glu_DASH_L[c] => 10fthf6glu[c] + adp[c] + h[c] + pi[c]	Folate Metabolism	0	29.6514	0	0.1
3MLDA extracellular transport via diffusion	3mlda[c] <=> 3mlda[e]	Transport, Extracellular	0	10.1	0	0.1
2-oxoisovalerate dehydrogenase (acylating; 3-methyl-2-oxobutanoate), mitochondrial	3mob[m] + coa[m] + nad[m] => co2[m] + ibcoa[m] + nadh[m]	Valine, Leucine, and Isoleucine Metabolism	1	10	0	6.96454
methylglutaconyl-CoA hydratase (reversible), mitochondrial	3mgcoa[m] + h2o[m] <=> hmgcoa[m]	Valine, Leucine, and Isoleucine Metabolism	0	10	0	0.1
dADP transport via ATP antiport	atp[m] + dadp[c] => atp[c] + dadp[m]	Transport, Mitochondrial	0	12.6667	0	0.1
carnitine transferase	coa[m] + dlnlcgcrn[m] => crn[m] + dlnlcgcoa[m]	Carnitine shuttle	1	8.86551	0	1.53973
fatty-acyl-CoA synthase (n-C14:0CoA)	ddcacoa[c] + h[c] + malcoa[c] + nadph[c] => co2[c] + coa[c] + h2o[c] + nadp[c] + tdcoa[c]	Fatty acid elongation	0	34.1065	0	0.033333
holocarboxylase synthestase (biotin protein ligase), mitochondrial	apoC_DASH_Lys[m] + btamp[m] => amp[m] + apoC_DASH_Lys_btn[m] + h[m]	Biotin Metabolism	0	74.1286	0	0.1
dTTP transport via ATP antiport	atp[m] + dttp[c] => atp[c] + dttp[m]	Transport, Mitochondrial	0	12.6667	0	0.1
2-oxoisovalerate dehydrogenase (acylating; 4-methyl-2-oxopentaoate), mitochondrial	4mop[m] + coa[m] + nad[m] => co2[m] + ivcoa[m] + nadh[m]	Valine, Leucine, and Isoleucine Metabolism	0	10	0	0.1
R group transport into the mitochondria	Rtotalcrn[m] + coa[m] => Rtotalcoa[m] + crn[m]	Carnitine shuttle	0	12.6707	0	0.1
argininosuccinate lyase	argsuc[c] <=> arg_DASH_L[c] + fum[c]	Alanine and Aspartate Metabolism	0	11.7	0	0.1
phosphoribosylaminoimidazolesuccinocarboxamide synthase	5aizc[c] + asp_DASH_L[c] + atp[c] <=> 25aics[c] + adp[c] + h[c] + pi[c]	IMP Biosynthesis	0	18.6223	0	0.1
dADP transport via dTDP antiport	dadp[c] + dtdp[m] => dadp[m] + dtdp[c]	Transport, Mitochondrial	0	1000	0	0.1
dCDP transport via dGDP antiport	dcdp[c] + dgdp[m] => dcdp[m] + dgdp[c]	Transport, Mitochondrial	0	1000	0	0.1
acetyl-CoA C-acetyltransferase	accoa[c] <=> aacoa[c] + coa[c]	Tryptophan metabolism	-1000	107.888	-1000	0.3
DM dttp(n)	dttp[n] =>	Exchange	0	12.6667	0	0.5
fatty-acyl-CoA elongation (n-C20:4CoA)	h[c] + malcoa[c] + nadph[c] + o2[c] + strdnccoa[c] => co2[c] + coa[c] + eicostetcoa[c] + h2o[c] + nadp[c]	Fatty acid elongation	1	17.1	0	0.1
L-cysteine/glycine exchanger	cys_DASH_L[c] + gly[e] => cys_DASH_L[e] + gly[c]	Transport, Extracellular	0	1000	0	0.1
hydroxylated taxol exchange	htaxol[e] <=>	Exchange	0	10	0	0.1
ketohexokinase (D-xylulose)	atp[c] + xylu_DASH_D[c] => adp[c] + h[c] + xu1p_DASH_D[c]	Glyoxylate and Dicarboxylate Metabolism	1	47.4	0	23.834
carnitine transferase	coa[m] + lneldccrn[m] => crn[m] + lneldccoa[m]	Carnitine shuttle	1	11.0266	0	1.42975
choline intracellular transport	chol[r] <=> chol[c]	Transport, Endoplasmic Reticular	0	74.8786	0	0.1
R group transport into the mitochondria	Rtotal3crn[c] => Rtotal3crn[m]	Carnitine shuttle	0	12.6707	0	0.1
malic enzyme (NADP)	mal_DASH_L[c] + nadp[c] => co2[c] + nadph[c] + pyr[c]	Pyruvate Metabolism	0	148.257	0	0.1
C161 transport into the mitochondria	coa[m] + hdcecrn[m] => crn[m] + hdcoa[m]	Carnitine shuttle	1	12.2889	0	1.36369
6-glutamyl-THF transport,m mitochondrial	6thf[m] => 6thf[c]	Transport, Mitochondrial	0	23.7212	0	0.1
alpha-fucosidase, extracellular	h2o[e] + ksi[e] => fuc_DASH_L[e] + ksi_deg1[e]	Keratan sulfate degradation	0	10	0	0.1
argininosuccinate synthase	asp_DASH_L[c] + atp[c] + citr_DASH_L[c] => amp[c] + argsuc[c] + h[c] + ppi[c]	Alanine and Aspartate Metabolism	0	11.7	0	0.1
10-Formyltetrahydrofolate exchange	10fthf[e] <=>	Exchange	0	5.05	0	0.1
C160 transport into the mitochondria	pmtcrn[c] => pmtcrn[m]	Carnitine shuttle	0	12.6707	0	0.1
dehydroascorbate reductase	dhdascb[c] + h[c] + nadph[c] => ascb_DASH_L[c] + nadp[c]	Ascorbate and Aldarate Metabolism	0	27.1364	0	0.1
fatty acid intracellular transport	tettet6coa[c] <=> tettet6coa[x]	Transport, Peroxisomal	0	10	0	0.1
alpha-fucosidase, extracellular	h2o[e] + s2l2fn2m2masn[e] => fuc_DASH_L[e] + s2l2n2m2masn[e]	N-Glycan Degradation	0	10	0	0.1
glycine-cleavage complex (lipoylprotein), mitochondrial	dhlpro[m] + nad[m] <=> h[m] + lpro[m] + nadh[m]	Glycine, Serine, and Threonine Metabolism	0	118.817	0	0.1
aldehyde dehydrogenase (phenylacetaldehyde, NAD)	h2o[c] + nad[c] + pacald[c] => h[c] + nadh[c] + pac[c]	Phenylalanine metabolism	0	10	0	0.1
palmitate ER export	hdca[r] => hdca[c]	Transport, Endoplasmic Reticular	0	20.1	0	0.1
n2m2nmasn transport, extracellular to lysosome	n2m2nmasn[e] => n2m2nmasn[l]	Transport, Lysosomal	0	10	0	0.1
Beta oxidation fatty acid	coa[m] + fad[m] + h2o[m] + hdd2coa[m] + nad[m] => accoa[m] + fadh2[m] + h[m] + nadh[m] + occoa[m]	Fatty acid activation	1	11.5399	0	0.1
b-ureidopropionase	cala[c] + h2o[c] + h[c] => ala_DASH_B[c] + co2[c] + nh4[c]	Pyrimidine Catabolism	1	56.4302	0	0.1
dTTP transport via ADP antiport	adp[m] + dttp[c] => adp[c] + dttp[m]	Transport, Mitochondrial	0	12.6667	0	0.1
octadecanoate (n-C18:0) exchange	ocdca[e] <=>	Exchange	-10	0	-10	-2.8
Deoxyribokinase	atp[c] + drib[c] => 2dr5p[c] + adp[c] + h[c]	Pentose Phosphate Pathway	0	69.5	0	0.1
Biotin uptake (antiport)	btn[e] + h[c] => btn[c] + h[e]	Transport, Extracellular	0	1000	0	0.1
chloride transport via bicarbonate countertransport (2:1)	cl[e] + hco3[c] => cl[c] + hco3[e]	Transport, Extracellular	0	1000	0	0.1
Maltose exchange	malt[e] <=>	Exchange	-10	0.3	-10	-0.7
dGTP transport via ADP antiport	adp[m] + dgtp[c] => adp[c] + dgtp[m]	Transport, Mitochondrial	0	12.6667	0	0.1
Lecithin retinol acyltransferase (11-cis)	pchol_hs[c] + retinol_DASH_cis_DASH_11[c] => 11_DASH_cis_DASH_retfa[c] + lpchol_hs[c]	Vitamin A Metabolism	0	35.8487	0	0.5
glycerol-3-phosphate dehydrogenase (FAD), mitochondrial	fad[m] + glyc3p[c] => dhap[c] + fadh2[m]	Glycolysis/Gluconeogenesis	0	352.307	0	0.1
cytochrome P450 2C8	h[c] + nadph[c] + o2[c] + taxol[c] => h2o[c] + htaxol[c] + nadp[c]	CYP Metabolism	0	10	0	0.1
Beta oxidation of long chain fatty acid	coa[x] + h2o[x] + lgnccoa[x] + nad[x] + o2[x] => accoa[x] + arachcoa[x] + h2o2[x] + h[x] + nadh[x]	Fatty acid oxidation, peroxisome	0	7.73333	0	0.1
inositol-3,4-bisphosphate 4-phosphatase	h2o[c] + mi34p[c] => mi3p_DASH_D[c] + pi[c]	Inositol Phosphate Metabolism	0	26.0429	0	0.1
Gamma-glutamyl hydrolase (6THF), extracellular	6thf[e] + h2o[e] => 5thf[e] + glu_DASH_L[e]	Folate Metabolism	0	15.1	0	0.1
dGTP transport via dGDP antiport	dgdp[m] + dgtp[c] => dgdp[c] + dgtp[m]	Transport, Mitochondrial	0	1000	0	0.1
chloride transport via oxalate countertransport (2:1)	cl[e] + oxa[c] => cl[c] + oxa[e]	Transport, Extracellular	0	1000	0	15.8291
folylpolyglutamate synthetase (DHF)	6dhf[c] + atp[c] + glu_DASH_L[c] => 7dhf[c] + adp[c] + h[c] + pi[c]	Folate Metabolism	0	24.7095	0	0.1
Deoxyadenosine deaminase, extracellular	dad_DASH_2[e] + h2o[e] + h[e] => din[e] + nh4[e]	Nucleotides	0	20.2	0	0.1
choline phosphatase	h2o[c] + pchol_hs[c] => chol[c] + h[c] + pa_hs[c]	Glycerophospholipid Metabolism	0	74.8786	0	0.1
L-carnitine transport out of mitochondria via diffusion	crn[m] => crn[c]	Transport, Mitochondrial	20	316.514	7	8.7298
17-beta-D-glucuronide transport (ATP-dependent)	atp[c] + estradiolglc[c] + h2o[c] => adp[c] + estradiolglc[e] + h[c] + pi[c]	Transport, Extracellular	0	148.257	0	0.1
proteolysis of apoC-Lys-btn	apoC_DASH_Lys_btn[c] + h2o[c] => apoC[c] + biocyt[c]	Biotin Metabolism	0	74.1286	0	0.1
dGDP transport via dCDP antiport	dcdp[m] + dgdp[c] => dcdp[c] + dgdp[m]	Transport, Mitochondrial	0	1000	0	0.1
hexokinase (D-glucose:ATP)	atp[c] + glc_DASH_D[c] => adp[c] + g6p[c] + h[c]	Glycolysis/Gluconeogenesis	1	206.057	0	72.4687
leucine transaminase	akg[c] + leu_DASH_L[c] <=> 4mop[c] + glu_DASH_L[c]	Valine, Leucine, and Isoleucine Metabolism	0	550.665	0	0.1
Creatine transport to/from mitochondria via diffusion	creat[c] => creat[m]	Urea cycle/amino group metabolism	1	1000	1	52.8454
hydroxymethylglutaryl-CoA lyase	hmgcoa[x] => acac[x] + accoa[x]	Cholesterol Metabolism	0	10.2	0	0.1
fatty-acyl-CoA elongation (n-C20:5CoA)	h[c] + malcoa[c] + nadph[c] + o2[c] + tmndnccoa[c] => clpndcoa[c] + co2[c] + coa[c] + h2o[c] + nadp[c]	Fatty acid elongation	1	17.1	0	0.1
holocarboxylase synthestase (biotin protein ligase)	apoC_DASH_Lys[c] + btamp[c] => amp[c] + apoC_DASH_Lys_btn[c] + h[c]	Biotin Metabolism	0	74.1286	0	0.1
7-glutamyl-THF transport, lysosomal	7thf[c] => 7thf[l]	Transport, Lysosomal	0	24.7095	0	0.1
glycogen debranching enzyme	dxtrn[c] + h2o[c] => glc_DASH_D[c] + glygn3[c]	Starch and Sucrose Metabolism	1	8.80301	0	2.68279
prist peroxisomal transport	prist[x] <=> prist[c]	Transport, Peroxisomal	0	74.1286	0	0.1
3-Methoxy-4-hydroxyphenylglycolaldehyde:NAD+ oxidoreductase	3m4hpga[c] + h2o[c] + nad[c] => 3mox4hoxm[c] + h[c] + nadh[c]	Tyrosine metabolism	0	1000	0	0.1
glycosylasparaginase, lysosomal	h2o[l] + s2l2n2m2masn[l] => Asn_DASH_X_DASH_Ser_FSLASH_Thr[l] + s2l2n2m2m[l]	N-Glycan Degradation	0	20	0	0.05
fatty acid intracellular transport	tetpent3coa[c] <=> tetpent3coa[x]	Transport, Peroxisomal	0	10	0	0.1
adenylosuccinate synthase	asp_DASH_L[c] + gtp[c] + imp[c] => dcamp[c] + gdp[c] + h[c] + pi[c]	Nucleotides	0	99.0932	0	0.1
folylpolyglutamate synthetase (DHF)	5dhf[c] + atp[c] + glu_DASH_L[c] => 6dhf[c] + adp[c] + h[c] + pi[c]	Folate Metabolism	0	29.6514	0	0.1
dTDP transport via dGTP antiport	dgdp[m] + dtdp[c] => dgdp[c] + dtdp[m]	Transport, Mitochondrial	0	1000	0	0.1
Gamma-glutamyl hydrolase (5THF), lysosomal	5thf[l] + h2o[l] => glu_DASH_L[l] + thf[l]	Folate Metabolism	0	37.0643	0	0.1
7-glutamyl-10FTHF transport, lysosomal	10fthf7glu[c] => 10fthf7glu[l]	Transport, Lysosomal	0	24.7095	0	0.1
Thromboxane-A synthase	prostgh2[r] => txa2[r]	Eicosanoid Metabolism	0	10.4	0	0.1
cholesterol ester (from FULLR2) exchange	xolest2_hs[e] <=>	Exchange	0	10.1	0	0.1
dCDP transport via dUDP antiport	dcdp[c] + dudp[m] => dcdp[m] + dudp[c]	Transport, Mitochondrial	0	1000	0	0.1
hexokinase (D-fructose:ATP)	atp[c] + fru[c] => adp[c] + f6p[c] + h[c]	Fructose and Mannose Metabolism	1	215.157	0	83.5687
Methanol transporter, lysosome	meoh[c] <=> meoh[l]	Transport, Lysosomal	0	46.4	0	0.1
endo-beta-N-acetylglucosaminidase, lysosomal	h2o[l] + n2m2nm[l] => acgam[l] + n2m2nmn[l]	N-Glycan Degradation	0	10	0	0.1
dihydropyrimidinase (dihydrothymine)	56dthm[c] + h2o[c] => 3uib[c] + h[c]	Pyrimidine Catabolism	0	58.7589	0	0.1
Beta oxidation of long chain fatty acid	c226coa[x] + coa[x] + h2o[x] + nad[x] => accoa[x] + h[x] + nadh[x] + tmndnccoa[x]	Fatty acid oxidation, peroxisome	0	21.1	0	0.1
L-lysine transport via diffusion (extracellular to cytosol)	lys_DASH_L[e] => lys_DASH_L[c]	Transport, Extracellular	0	10.2	0	0.1
4-[(1R)-2-Amino-1-hydroxyethyl]-1,2-benzenediol:oxygen oxidoreductase(deaminating)(flavin-containing)	h2o[c] + nrpphr[c] + o2[c] => 34dhmald[c] + h2o2[c] + nh4[c]	Tyrosine metabolism	1	20.1	0	10.3
2-Methylprop-2-enoyl-CoA (2-Methylbut-2-enoyl-CoA), mitochondrial	2mb2coa[m] + h2o[m] <=> 3hmbcoa[m]	Valine, Leucine, and Isoleucine Metabolism	1	10	0	3.56962
formate dehydrogenase	for[c] + nad[c] => co2[c] + nadh[c]	Fatty Acid Metabolism	0	125.192	0	0.1
transport into the mitochondria (carnitine)	lneldccrn[c] => lneldccrn[m]	Carnitine shuttle	1	11.0266	0	1.42975
dTTP transport via dGDP antiport	dgdp[m] + dttp[c] => dgdp[c] + dttp[m]	Transport, Mitochondrial	0	1000	0	0.1
fatty-acid--CoA ligase (butanoate), mitochondrial	atp[m] + but[m] + coa[m] => amp[m] + btcoa[m] + ppi[m]	Fatty acid activation	1	10	0	7.50028
Succinate exchange	succ[e] <=>	Exchange	30.6077	540.929	-0.1	0.1
carnitine transferase	coa[m] + lnlncacrn[m] => crn[m] + lnlncacoa[m]	Carnitine shuttle	1	10	0	1.55847
L-threonine deaminase	thr_DASH_L[c] => 2obut[c] + nh4[c]	Glycine, Serine, and Threonine Metabolism	0	10	0	0.1
6-glutamyl-10FTHF transport, lysosomal	10fthf6glu[c] => 10fthf6glu[l]	Transport, Lysosomal	0	29.6514	0	0.1
L-Lysine exchange	lys_DASH_L[e] <=>	Exchange	-0.1	10	-0.1	0.1
cytochrome p450 4F12/4F2	ebastine[r] + h[r] + nadph[r] + o2[r] => ebastineoh[r] + h2o[r] + nadp[r]	CYP Metabolism	0	10	0	0.1
carnitine fatty-acyl transferase	Rtotalcoa[c] + crn[c] => Rtotalcrn[c] + coa[c]	Carnitine shuttle	0	12.6707	0	0.1
methionine synthase	5mthf[c] + hcys_DASH_L[c] => h[c] + met_DASH_L[c] + thf[c]	Methionine Metabolism	0	10.1	0	0.1
Beta oxidation of long chain fatty acid	coa[x] + h2o[x] + nad[x] + o2[x] + tethex3coa[x] => accoa[x] + c226coa[x] + h2o2[x] + h[x] + nadh[x]	Fatty acid oxidation, peroxisome	0	13.28	0	0.1
endo-beta-N-acetylglucosaminidase, lysosomal	h2o[l] + s2l2n2m2m[l] => acgam[l] + s2l2n2m2mn[l]	N-Glycan Degradation	0	20	0	0.05
isoleucine transaminase	akg[c] + ile_DASH_L[c] <=> 3mop[c] + glu_DASH_L[c]	Valine, Leucine, and Isoleucine Metabolism	0	550.665	0	0.1
dUTP transport via ATP antiport	atp[m] + dutp[c] => atp[c] + dutp[m]	Transport, Mitochondrial	0	12.6667	0	0.1
5-glutamyl-THF transport, lysosomal	5thf[c] => 5thf[l]	Transport, Lysosomal	0	37.0643	0	0.1
adenine phosphoribosyltransferase	ade[c] + prpp[c] => amp[c] + ppi[c]	Salvage Pathway	0	76.501	0	0.1
C161 transport into the mitochondria	hdd2crn[c] => hdd2crn[m]	Carnitine shuttle	1	11.5399	0	0.1
dGTP transport via dCDP antiport	dcdp[m] + dgtp[c] => dcdp[c] + dgtp[m]	Transport, Mitochondrial	0	1000	0	0.1
beta-ureidopropionase (D-3-amino-isobutanoate forming)	3uib[c] + h2o[c] + h[c] => 3aib_DASH_D[c] + co2[c] + nh4[c]	Pyrimidine Catabolism	0	58.7589	0	0.1
Beta oxidation of long chain fatty acid	coa[x] + dcsptn1coa[x] + h2o[x] + nad[x] => accoa[x] + h[x] + lnlncgcoa[x] + nadh[x]	Fatty acid oxidation, peroxisome	0	2.9	0	0.1
dATP transport via dADP antiport	dadp[m] + datp[c] => dadp[c] + datp[m]	Transport, Mitochondrial	0	1000	0	0.1
Butyrate transport via proton symport, reversible	but[e] + h[e] <=> but[c] + h[c]	Transport, Extracellular	1	10	0	7.50028
betaine-aldehyde dehydrogenase, mitochondrial	betald[m] + h2o[m] + nad[m] => glyb[m] + h[m] + nadh[m]	Glycine, Serine, and Threonine Metabolism	0	30.3	0	0.1
Phosphatidylserine synthase homo sapiens	pe_hs[c] + ser_DASH_L[c] <=> etha[c] + ps_hs[c]	Glycerophospholipid Metabolism	0	74.1286	0	0.1
folate transport via anion exchange	fol[e] + oh1[c] <=> fol[c] + oh1[e]	Transport, Extracellular	0	10	0	0.1
5-nucleotidase (GMP), extracellular	gmp[e] + h2o[e] => gsn[e] + pi[e]	Nucleotides	0	15.1	0	0.1
N-acetyl-glucosamine lysosomal efflux	acgam[l] => acgam[c]	Transport, Lysosomal	0	125.01	0	8.30506
3,4-Dihydroxyphenylethyleneglycol transport (diffusion)	34dhoxpeg[c] <=> 34dhoxpeg[e]	Transport, Extracellular	1	20.1	0	10.3
Beta oxidation of long chain fatty acid	coa[x] + h2o[x] + nad[x] + o2[x] + tetpent3coa[x] => accoa[x] + clpndcoa[x] + h2o2[x] + h[x] + nadh[x]	Fatty acid oxidation, peroxisome	0	10	0	0.1
1-alkyl 2-lysoglycerol 3-phosphocholine exchange	ak2lgchol_hs[e] <=>	Exchange	0	10	0	0.1
1-Methylnicotinamide exchange	1mncam[e] <=>	Exchange	0	20.3	0	0.1
glycine-cleavage complex (lipoamide), mitochondrial	gly[m] + h[m] + lpam[m] <=> alpam[m] + co2[m]	Glycine, Serine, and Threonine Metabolism	0	118.817	0	0.1
Malonyl-CoA Decarboxylase cytoplasmic	h[c] + malcoa[c] => accoa[c] + co2[c]	Fatty Acid Metabolism	0	148.257	0	0.1
spermine synthase	ametam[c] + spmd[c] => 5mta[c] + h[c] + sprm[c]	Urea cycle/amino group metabolism	0	8.42977	0	0.05
malic enzyme (NAD), mitochondrial	mal_DASH_L[m] + nad[m] => co2[m] + nadh[m] + pyr[m]	Pyruvate Metabolism	0	148.257	0	0.1
hydroxymethylglutaryl-CoA lyase	hmgcoa[m] => acac[m] + accoa[m]	Cholesterol Metabolism	0	10.2	0	0.1
adenosylmethionine decarboxylase	amet[c] + h[c] => ametam[c] + co2[c]	Arginine and Proline Metabolism	0	17.8595	0	0.1
6-glutamyl-DHF transport,m mitochondrial	6dhf[m] => 6dhf[c]	Transport, Mitochondrial	0	23.7212	0	0.1
xylitol dehydrogenase (D-xyulose-forming)	nad[c] + xylt[c] <=> h[c] + nadh[c] + xylu_DASH_D[c]	Pentose and Glucuronate Interconversions	1	47.5	0	25.9715
L-Lactate dehydrogenase, cytosolic/mitochondrial	ficytC[m] + lac_DASH_L[c] => focytC[m] + h[c] + pyr[c]	Pyruvate Metabolism	0	44.0761	0	0.2
Gamma-glutamyl hydrolase (7DHF), extracellular	7dhf[e] + h2o[e] => 6dhf[e] + glu_DASH_L[e]	Folate Metabolism	0	10	0	0.1
dGDP transport via ATP antiport	atp[m] + dgdp[c] => atp[c] + dgdp[m]	Transport, Mitochondrial	0	12.6667	0	0.1
phosphatidylinositol 3-phosphate 4-kinase	atp[c] + pail3p_hs[c] => adp[c] + h[c] + pail34p_hs[c]	Inositol Phosphate Metabolism	1	50.4191	0	17.3243
Hydrogen peroxide exchange	h2o2[e] <=>	Exchange	-10	24.782	-10	0.921274
Phosphocreatine transport to/from mitochondria via diffusion	pcreat[m] => pcreat[c]	Urea cycle/amino group metabolism	1	1000	1	52.8454
dihydrofolate reductase	dhf[c] + h[c] + nadph[c] <=> nadp[c] + thf[c]	Folate Metabolism	0	65.9769	0	0.1
Beta oxidation of fatty acid	coa[m] + dlnlcgcoa[m] + fad[m] + h2o[m] + nad[m] => accoa[m] + fadh2[m] + h[m] + lnlncgcoa[m] + nadh[m]	Fatty acid oxidation	1	8.86551	0	1.53973
Prostaglandin G/H synthase	arachd[c] + h[c] + nadph[c] + o2[c] => h2o[c] + nadp[c] + prostgh2[c]	Eicosanoid Metabolism	1	11.4	0	0.1
Phosphoenolpyruvate carboxykinase (GTP)	gtp[c] + oaa[c] => co2[c] + gdp[c] + pep[c]	Glycolysis/Gluconeogenesis	0	148.257	0	0.1
R total flux	R6coa_hs[c] => Rtotalcoa[c]	R Group Synthesis	0	46.4	0	0.1
3-methyl-2-oxobutanoate mitochondrial transport via proton symport	3mob[c] + h[c] => 3mob[m] + h[m]	Transport, Mitochondrial	0	550.665	0	0.1
dTDP transport via ATP antiport	atp[m] + dtdp[c] => atp[c] + dtdp[m]	Transport, Mitochondrial	0	12.6667	0	0.1
R group transport into the mitochondria	Rtotal3crn[m] + coa[m] => Rtotal3coa[m] + crn[m]	Carnitine shuttle	0	12.6707	0	0.1
Apocarboxylase formation, mitochondrial	apoC[m] + lys_DASH_L[m] => apoC_DASH_Lys[m] + h2o[m] + h[m]	Biotin Metabolism	0	74.1286	0	0.1
sulfate transport via chloride countertransport (2:1)	cl[c] + so4[e] => cl[e] + so4[c]	Transport, Extracellular	0	500.1	0	0.1
deoxyguanylate kinase (dGMP:dATP) (mitochondrial)	datp[m] + dgmp[m] <=> dadp[m] + dgdp[m]	Nucleotides	0.9	13.5667	0	1
CTP synthase (NH3)	atp[c] + nh4[c] + utp[c] => adp[c] + ctp[c] + h[c] + pi[c]	Nucleotides	0	80.52	0	0.1
3-hydroxyisobutyrate dehydrogenase, mitochondrial	3hmp[m] + nad[m] <=> 2mop[m] + h[m] + nadh[m]	Valine, Leucine, and Isoleucine Metabolism	1	10	0	6.96454
R group transport into the mitochondria	Rtotal2crn[m] + coa[m] => Rtotal2coa[m] + crn[m]	Carnitine shuttle	0	12.6707	0	0.1
transport into the mitochondria (carnitine)	eicostetcrn[c] => eicostetcrn[m]	Carnitine shuttle	1	10.2399	0	1.44429
D-3-amino-isobutyrate transport	3aib_DASH_D[c] => 3aib_DASH_D[e]	Transport, Extracellular	0	58.7589	0	0.1
UDP-N-acetylglucosamine diphosphorylase	acgam1p[c] + h[c] + utp[c] => ppi[c] + uacgam[c]	Aminosugar Metabolism	0	74.1286	0	0.1
carnitine fatty-acyl transferase	crn[c] + ptdcacoa[c] => coa[c] + ptdcacrn[c]	Carnitine shuttle	1	10	0	0.1
dUTP transport via dUDP antiport	dudp[m] + dutp[c] => dudp[c] + dutp[m]	Transport, Mitochondrial	0	1000	0	0.1
ketohexokinase	atp[c] + fru[c] => adp[c] + f1p[c] + h[c]	Fructose and Mannose Metabolism	1	200.987	0	76.0263
NADH transporter, endoplasmic reticulum	nadh[c] => nadh[r]	Transport, Endoplasmic Reticular	0	1000	0	0.6
Beta oxidation of long chain fatty acid	coa[x] + h2o[x] + nad[x] + o2[x] + stcoa[x] => accoa[x] + h2o2[x] + h[x] + nadh[x] + pmtcoa[x]	Fatty acid oxidation, peroxisome	0	15.4667	0	0.1
7,8-Dihydrofolate exchange	dhf[e] <=>	Exchange	0	5.05	0	0.1
phosphoethanolamine cytidyltransferase	ctp[c] + ethamp[c] + h[c] => cdpea[c] + ppi[c]	Glycerophospholipid Metabolism	0	74.1286	0	0.1
6-glutamyl-10FTHF transport, mitochondrial	10fthf6glu[m] => 10fthf6glu[c]	Transport, Mitochondrial	0	23.7212	0	0.1
1,3-Diaminopropane:oxygen oxidoreductase (deaminating)	13dampp[c] + h2o[c] + o2[c] => bamppald[c] + h2o2[c] + nh4[c]	beta-Alanine metabolism	0	9.85997	0	0.1
fatty acid intracellular transport	nrvnccoa[c] <=> nrvnccoa[x]	Transport, Peroxisomal	0	5.15556	0	0.1
choline dehydrogenase (FAD acceptor), mitochondrial	chol[m] + fad[m] => betald[m] + fadh2[m]	Glycine, Serine, and Threonine Metabolism	0	30.3	0	0.1
transport into the mitochondria (carnitine)	ttdcrn[c] => ttdcrn[m]	Carnitine shuttle	1	14.2133	0	1.28092
cholesterol ester exchange	xolest_hs[e] <=>	Exchange	0	10.1	0	0.2
fatty acid intracellular transport	hexccoa[c] <=> hexccoa[x]	Transport, Peroxisomal	0	10	0	0.1
thiamin pyrophosphatase	h2o[c] + thmpp[c] => h[c] + pi[c] + thmmp[c]	Thiamine Metabolism	0	76.932	0	0.1
pyrroline-5-carboxylate reductase (m)	1pyr5c[m] + h[m] + nadph[m] => nadp[m] + pro_DASH_L[m]	Arginine and Proline Metabolism	0	1000	0	0.1
3-Methylimidazole acetaldehyde:NAD+ oxidoreductase	3mldz[c] + h2o[c] + nad[c] => 3mlda[c] + h[c] + nadh[c]	Histidine Metabolism	0	10.1	0	0.1
transport into the mitochondria (carnitine)	lnlncgcrn[c] => lnlncgcrn[m]	Carnitine shuttle	0	8.69471	0	0.1
dCDP transport via ADP antiport	adp[m] + dcdp[c] => adp[c] + dcdp[m]	Transport, Mitochondrial	0	12.6667	0	0.1
beta-Aminopropion aldehyde:NAD+ oxidoreductase	bamppald[c] + h2o[c] + nad[c] => ala_DASH_B[c] + h[c] + nadh[c]	beta-Alanine metabolism	0	9.85997	0	0.1
Phosphoenolpyruvate carboxykinase (GTP)	gtp[m] + oaa[m] => co2[m] + gdp[m] + pep[m]	Glycolysis/Gluconeogenesis	0	118.606	0	0.1
Acetoacetate decarboxylation (irreversible), mitochondrial	acac[m] + h[m] => acetone[m] + co2[m]	Propanoate Metabolism	0	283.817	0	0.1
dTDP transport via dCDP antiport	dcdp[m] + dtdp[c] => dcdp[c] + dtdp[m]	Transport, Mitochondrial	0	1000	0	0.1
dCTP transport via ADP antiport	adp[m] + dctp[c] => adp[c] + dctp[m]	Transport, Mitochondrial	0	12.6667	0	0.1
biocytin transport, nuclear	biocyt[c] <=> biocyt[n]	Transport, Nuclear	0	74.1286	0	0.1
Prostaglandin-H2 D-isomerase [Precursor]	prostgh2[c] <=> prostgd2[c]	Eicosanoid Metabolism	1	11.4	0	0.1
Gamma-glutamyl hydrolase (5THF), extracellular	5thf[e] + h2o[e] => glu_DASH_L[e] + thf[e]	Folate Metabolism	0	5.05	0	0.1
folylpolyglutamate synthetase (10fthf)	10fthf[c] + atp[c] + glu_DASH_L[c] => 10fthf5glu[c] + adp[c] + h[c] + pi[c]	Folate Metabolism	0	37.0643	0	0.1
dTTP transport via dADP antiport	dadp[m] + dttp[c] => dadp[c] + dttp[m]	Transport, Mitochondrial	0	1000	0	0.1
deoyguanosine transport in mitochondria	dgsn[c] <=> dgsn[m]	Transport, Mitochondrial	0.9	13.5667	0	1
metanephrine secretion via secretory vesicle (ATP driven)	atp[c] + h2o[c] + mepi[c] => adp[c] + h[c] + mepi[e] + pi[c]	Transport, Extracellular	0	3.4	0	0.033333
Beta oxidation of long chain fatty acid	adrncoa[m] + coa[m] + fad[m] + h2o[m] + nad[m] => accoa[m] + arachdcoa[m] + fadh2[m] + h[m] + nadh[m]	Fatty acid oxidation	1	9.33134	0	2.14339
thiamine diphosphokinase	atp[c] + thm[c] => amp[c] + h[c] + thmpp[c]	Thiamine Metabolism	0	76.932	0	0.1
4-methyl-2-oxopentanoate mitochondrial transport via proton symport	4mop[c] + h[c] => 4mop[m] + h[m]	Transport, Mitochondrial	0	550.665	0	0.1
L-lysine transport in via sodium symport	lys_DASH_L[e] + na1[e] => lys_DASH_L[c] + na1[c]	Transport, Extracellular	0	10.2	0	0.1
biotinidase (biotin), nuclear	biocyt[n] + h2o[n] => btn[n] + lys_DASH_L[n]	Biotin Metabolism	0	74.1286	0	0.1
b-ketoacyl synthetase (palmitate, n-C16:0)	accoa[c] + h[c] + malcoa[c] + nadph[c] => co2[c] + coa[c] + h2o[c] + hdca[c] + nadp[c]	Fatty acid elongation	0	22.1449	0	0.014286
ATP Creatine kinase	atp[m] + creat[m] <=> adp[m] + pcreat[m]	Urea cycle/amino group metabolism	1	1000	1	52.8454
dADP transport via dGDP antiport	dadp[c] + dgdp[m] => dadp[m] + dgdp[c]	Transport, Mitochondrial	0	1000	0	0.1
sphingosine intracellular transport	sphings[c] <=> sphings[r]	Transport, Endoplasmic Reticular	-0.1	0	-50.973	0
dGDP transport via dTDP antiport	dgdp[c] + dtdp[m] => dgdp[m] + dtdp[c]	Transport, Mitochondrial	0	1000	0	0.1
Adenosine deaminase, extracellular	adn[e] + h2o[e] + h[e] => ins[e] + nh4[e]	Nucleotides	0	20.2	0	0.1
lipase	dag_hs[c] + h2o[c] => Rtotal[c] + h[c] + mag_hs[c]	Triacylglycerol Synthesis	1	90.9075	0	25.5183
methylmalonyl-CoA mutase	mmcoa_DASH_R[m] <=> succoa[m]	Valine, Leucine, and Isoleucine Metabolism	4	36.2399	0	6.31341
dUDP transport via dADP antiport	dadp[m] + dudp[c] => dadp[c] + dudp[m]	Transport, Mitochondrial	0	1000	0	0.1
5-glutamyl-DHF transport, lysosomal	5dhf[c] => 5dhf[l]	Transport, Lysosomal	0	37.0643	0	0.1
acyl-CoA dehydrogenase (butanoyl-CoA), mitochondrial	btcoa[m] + fad[m] => b2coa[m] + fadh2[m]	Butanoate Metabolism	1	10	0	7.50028
Heme transport to cytosol	pheme[m] <=> pheme[c]	Transport, Mitochondrial	0	0.025	0	0
phosphatidylinositol-3,4,5-trisphosphate 3-phosphatase, nuclear	h2o[n] + pail345p_hs[n] => pail45p_hs[n] + pi[n]	Inositol Phosphate Metabolism	0	6.75076	0	0.1
Hydroxymethylglutaryl-CoA reversible peroxisomal transport	hmgcoa[c] <=> hmgcoa[x]	Transport, Peroxisomal	0	10.2	0	0.2
17-beta-hydroxysteroid dehydrogenase (type 7)	andrstrn[r] + h[r] + nadph[r] + o2[r] => eandrstrn[r] + h2o[r] + nadp[r]	Steroid Metabolism	0	15.4667	0	0.2
Beta oxidation of fatty acid	coa[m] + fad[m] + h2o[m] + lnlncacoa[m] + nad[m] => accoa[m] + fadh2[m] + h[m] + nadh[m] + occoa[m]	Fatty acid oxidation	1	10	0	1.55847
6-glutamyl-DHF transport, lysosomal	6dhf[c] => 6dhf[l]	Transport, Lysosomal	0	29.6514	0	0.1
glucose 6-phosphate dehydrogenase	g6p[c] + nadp[c] <=> 6pgl[c] + h[c] + nadph[c]	Pentose Phosphate Pathway	0	98.9728	0	0.1
sulfate transport via oxalate countertransport (2:1)	oxa[c] + so4[e] => oxa[e] + so4[c]	Transport, Extracellular	0	500.1	0	15.8291
Propionate transport, diffusion	ppa[c] => ppa[m]	Transport, Mitochondrial	1	10	0	5.31341
glutathione oxidoreductase	gthox[c] + h[c] + nadph[c] => gthrd[c] + nadp[c]	Glutamate metabolism	0	46.4	0	0.1
formaldehyde transport via diffusion (lysosomall)	fald[l] <=> fald[c]	Transport, Lysosomal	0	46.4	0	0.1
Adenosine deaminase	adn[c] + h2o[c] + h[c] => ins[c] + nh4[c]	Purine Catabolism	0	61.7282	0	0.1
3,4-Dihydroxyphenylacetaldehyde:NAD+ oxidoreductase	34dhpac[c] + h2o[c] + nad[c] => 34dhpha[c] + h[c] + nadh[c]	Tyrosine metabolism	0	1000	0	0.1
dCTP transport via dCDP antiport	dcdp[m] + dctp[c] => dcdp[c] + dctp[m]	Transport, Mitochondrial	0	1000	0	0.1
carnitine fatty-acyl transferase	Rtotal3coa[c] + crn[c] => Rtotal3crn[c] + coa[c]	Carnitine shuttle	0	12.6707	0	0.1
carnitine octadecenoyl transferase	coa[m] + odecrn[m] => crn[m] + odecoa[m]	Carnitine shuttle	1	11.1179	0	1.39181
glycerol-3-phosphate acyltransferase	Rtotalcoa[c] + glyc3p[c] => alpa_hs[c] + coa[c]	Triacylglycerol Synthesis	0.7	46.3214	0	12.8555
adenosine facilated transport in mitochondria	adn[c] <=> adn[m]	Transport, Mitochondrial	0	12.6667	0	0.1
carnitine O-palmitoyltransferase	crn[c] + hdd2coa[c] => coa[c] + hdd2crn[c]	Carnitine shuttle	1	11.5399	0	0.1
dATP demand	datp[m] =>	Exchange	0	13.5667	0	1.1
dUDP transport via ATP antiport	atp[m] + dudp[c] => atp[c] + dudp[m]	Transport, Mitochondrial	0	12.6667	0	0.1
L-Fucose exchange	fuc_DASH_L[e] <=>	Exchange	0	20	0	0.2
DM dgtp(m)	dgtp[m] =>	Exchange	0	12.6667	0	0.7
Oxalate exchange	oxa[e] <=>	Exchange	1	40.3566	0	15.7291
fatty acid transport via diffusion	hpdca[e] <=> hpdca[c]	Transport, Extracellular	1	10	0	0.1
D-Fructose 1-phosphate D-glyceraldehyde-3-phosphate-lyase	f1p[c] <=> dhap[c] + glyald[c]	Fructose and Mannose Metabolism	1	200.987	0	76.0263
glucose-6-phosphate phosphatase, edoplasmic reticular	g6p[r] + h2o[r] => glc_DASH_D[r] + pi[r]	Glycolysis/Gluconeogenesis	0	148.257	0	0.1
lipase	h2o[c] + mag_hs[c] => Rtotal2[c] + glyc[c] + h[c]	Triacylglycerol Synthesis	1	45.9537	0	12.7591
IMP exchange	imp[e] <=>	Exchange	0	10	0	0.1
R group transport into the mitochondria	Rtotalcrn[c] => Rtotalcrn[m]	Carnitine shuttle	0	12.6707	0	0.1
7-glutamyl-DHF transport,m mitochondrial	7dhf[m] => 7dhf[c]	Transport, Mitochondrial	0	19.7676	0	0.1
Prostaglandin D2 exchange	prostgd2[e] <=>	Exchange	1	11.4	0	0.1
beta-N-acetylhexosaminidase, lysosomal	h2o[l] + n2m2nmn[l] => acgam[l] + m2mn[l]	N-Glycan Degradation	0	10	0	0.1
deoxyribose-phosphate aldolase	2dr5p[c] => acald[c] + g3p[c]	Pentose Phosphate Pathway	0	69.5	0	0.1
thymidine phosphorylase	pi[c] + thymd[c] <=> 2dr1p[c] + thym[c]	Pyrimidine Catabolism	-0.1	58.8195	-0.1	0.2
ethanolamine phosphotransferase	cdpea[c] + dag_hs[c] => cmp[c] + h[c] + pe_hs[c]	Glycerophospholipid Metabolism	0	74.1286	0	0.1
Gamma-glutamyl hydrolase (10FTHF5GLU), lysosomal	10fthf5glu[l] + h2o[l] => 10fthf[l] + glu_DASH_L[l]	Folate Metabolism	0	37.0643	0	0.1
proline oxidase (NAD), mitochondrial	nad[m] + pro_DASH_L[m] => 1pyr5c[m] + h[m] + nadh[m]	Arginine and Proline Metabolism	0	1000	0	0.1
2,3-diketo-5-methylthio-1-phosphopentane degradation reaction	dkmpp[c] + h2o[c] + o2[c] => 2kmb[c] + for[c] + h[c] + pi[c]	Arginine and Proline Metabolism	0	17.8595	0	0.1
dTMP kinase	atp[c] + dtmp[c] <=> adp[c] + dtdp[c]	Nucleotides	0	13.5667	0	0.5
biotin-[acetyl-CoA-carboxylase] ligase	atp[c] + btn[c] + h[c] => btamp[c] + ppi[c]	Biotin Metabolism	0	74.1286	0	0.1
O2 exchange	o2[e] <=>	Exchange	-10	13.2	-10	0.921274
alpha-mannosidase, lysosomal	h2o[l] + m2mn[l] => man[l] + mn[l]	N-Glycan Degradation	0	28.7525	0	0.1
glycine-cleavage complex (lipoylprotein) irreversible, mitochondrial	alpro[m] + thf[m] => dhlpro[m] + mlthf[m] + nh4[m]	Glycine, Serine, and Threonine Metabolism	0	118.817	0	0.1
sulfite oxidase	ficytC[m] + h2o[c] + so3[c] => focytC[m] + h[c] + so4[c]	Cysteine Metabolism	0	15.5145	0	0.1
folylpolyglutamate synthetase, mitochondrial	5thf[m] + atp[m] + glu_DASH_L[m] => 6thf[m] + adp[m] + h[m] + pi[m]	Folate Metabolism	0	23.7212	0	0.1
Gamma-glutamyl hydrolase (7THF), lysosomal	7thf[l] + h2o[l] => 6thf[l] + glu_DASH_L[l]	Folate Metabolism	0	24.7095	0	0.1
dCTP transport via dADP antiport	dadp[m] + dctp[c] => dadp[c] + dctp[m]	Transport, Mitochondrial	0	1000	0	0.1
acetone monooxygenase	acetone[c] + h[c] + nadph[c] + o2[c] => acetol[c] + h2o[c] + nadp[c]	Pyruvate Metabolism	0	23.2	0	0.1
dGTP transport via dADP antiport	dadp[m] + dgtp[c] => dadp[c] + dgtp[m]	Transport, Mitochondrial	0	1000	0	0.1
carnitine O-palmitoyltransferase	crn[c] + strdnccoa[c] => coa[c] + strdnccrn[c]	Carnitine shuttle	0	10.1359	0	0.1
6-phosphogluconolactonase	6pgl[c] + h2o[c] => 6pgc[c] + h[c]	Pentose Phosphate Pathway	0	98.9728	0	0.1
peroxisomal acyl-CoA thioesterase	h2o[x] + pristcoa[x] => coa[x] + h[x] + prist[x]	Fatty Acid Metabolism	0	74.1286	0	0.1
cytochrome c oxidase, mitochondrial Complex IV	focytC[m] + h[m] + o2[m] => ficytC[m] + h2o[m] + h[c] + o2s[m]	Oxidative Phosphorylation	0	22.5381	0	0.1
glycogen synthase (ggn -> glygn1)	ggn[c] + udpg[c] => glygn1[c] + h[c] + udp[c]	Starch and Sucrose Metabolism	1	8.80301	0	2.68279
carnitine O-palmitoyltransferase	crn[c] + tdcoa[c] => coa[c] + ttdcrn[c]	Carnitine shuttle	1	14.2133	0	1.28092
Phenylacetyl-CoA:L-glutamine alpha-N-phenylacetyltransferase	gln_DASH_L[c] + phaccoa[c] => coa[c] + pheacgln[c]	Phenylalanine metabolism	0	10	0	0.1
L-Phenylalanine carboxy-lyase	h[c] + phe_DASH_L[c] => co2[c] + peamn[c]	Phenylalanine metabolism	0	10	0	0.1
nucleoside-triphosphatase (GTP)	gtp[e] + h2o[e] => gdp[e] + h[e] + pi[e]	Nucleotides	0	10	0	0.1
Sphingosine-1-phosphate lyase	h2o[r] + sphs1p[r] => ethamp[r] + h[r] + hdca[r]	Sphingolipid Metabolism	0	20.1	0	0.1
lipase	h2o[e] + tag_hs[e] => Rtotal3[e] + dag_hs[e] + h[e]	Triacylglycerol Synthesis	0	10	0	0.1
acyl-CoA oxidase (hexadecanoyl-CoA), peroxisomal	o2[x] + pmtcoa[x] => h2o2[x] + hdd2coa[x]	Fatty Acid Metabolism	1	47.4	0	0.1
dTDP transport via dADP antiport	dadp[m] + dtdp[c] => dadp[c] + dtdp[m]	Transport, Mitochondrial	0	1000	0	0.1
sterol O-acyltransferase (acyl-Coenzyme A: cholesterol acyltransferase) 1	R1coa_hs[c] + chsterol[c] => coa[c] + xolest_hs[c]	Cholesterol Metabolism	0	10.1	0	0.1
sterol O-acyltransferase (acyl-Coenzyme A: cholesterol acyltransferase) 1	R2coa_hs[c] + chsterol[c] => coa[c] + xolest_hs[c]	Cholesterol Metabolism	0	10.1	0	0.1
L-phenylalanine transport via diffusion (extracellular to cytosol)	phe_DASH_L[e] <=> phe_DASH_L[c]	Transport, Extracellular	-1000	10	-1000	0.2
folylpolyglutamate synthetase (DHF), mitochondrial	atp[m] + dhf[m] + glu_DASH_L[m] => 5dhf[m] + adp[m] + h[m] + pi[m]	Folate Metabolism	0	23.7212	0	0.1
dTDP transport via dUDP antiport	dtdp[c] + dudp[m] => dtdp[m] + dudp[c]	Transport, Mitochondrial	0	1000	0	0.1
xenobiotic transport	4nph[e] <=> 4nph[c]	Transport, Extracellular	0	10	0	0.2
Octanoyl-CoA transport, diffusion	occoa[c] => occoa[m]	Transport, Mitochondrial	0	25.0591	0	0.3
thymidylate synthase	dump[c] + mlthf[c] => dhf[c] + dtmp[c]	Nucleotides	0	58.5031	0	0.1
Ethanolamine phosphate demand	ethamp[r] =>	Exchange	0	20.1	0	0.1
3,4-Dihydroxyphenylethyleneglycol exchange	34dhoxpeg[e] <=>	Exchange	1	20.1	0	10.3
heptadecanoate transport into the mitochondria	hpdcacrn[c] => hpdcacrn[m]	Carnitine shuttle	1	10	0	0.1
C181 transport into the mitochondria	odecrn[c] => odecrn[m]	Carnitine shuttle	1	11.1179	0	1.39181
hexokinase (D-glucosamine:ATP)	atp[c] + gam[c] => adp[c] + gam6p[c] + h[c]	Aminosugar Metabolism	1	10	0	0.1
deoxycytidine deaminase	dcyt[c] + h2o[c] + h[c] => duri[c] + nh4[c]	Pyrimidine Catabolism	0	150.247	0	0.1
superoxide dismutase	h[m] + o2s[m] => h2o2[m] + o2[m]	ROS Detoxification	0	2.22538	0	0.1
3-sulfino-alanine transaminase (irreversible), mitochondrial	3sala[m] + akg[m] + h[m] => 3snpyr[m] + glu_DASH_L[m]	Cysteine Metabolism	0	14.4432	0	0.1
transport into the mitochondria (carnitine)	tmndnccrn[c] => tmndnccrn[m]	Carnitine shuttle	0	9.20752	0	0.1
dATP transport via ADP antiport	adp[m] + datp[c] => adp[c] + datp[m]	Transport, Mitochondrial	0	12.6667	0	0.1
Apocarboxylase formation	apoC[c] + lys_DASH_L[c] => apoC_DASH_Lys[c] + h2o[c] + h[c]	Biotin Metabolism	0	74.1286	0	0.1
carnitine fatty-acyl transferase	crn[c] + hpdcacoa[c] => coa[c] + hpdcacrn[c]	Carnitine shuttle	1	10	0	0.1
dATP transport via dTDP antiport	datp[c] + dtdp[m] => datp[m] + dtdp[c]	Transport, Mitochondrial	0	1000	0	0.1
L-carnitine inward transport by Na+ symport	crn[e] + na1[e] => crn[c] + na1[c]	Transport, Extracellular	0	1000	0	0.1
thiamin phosphatase	h2o[c] + thmmp[c] => pi[c] + thm[c]	Thiamine Metabolism	0	80.4636	0	0.2
dATP transport via dCDP antiport	datp[c] + dcdp[m] => datp[m] + dcdp[c]	Transport, Mitochondrial	0	1000	0	0.1
dUTP transport via dGDP antiport	dgdp[m] + dutp[c] => dgdp[c] + dutp[m]	Transport, Mitochondrial	0	1000	0	0.1
Gamma-glutamyl hydrolase (10FTHF5GLU), extracellular	10fthf5glu[e] + h2o[e] => 10fthf[e] + glu_DASH_L[e]	Folate Metabolism	0	5.05	0	0.1
Nitric Oxide Synthase (NO forming)	nadph[c] + nwharg[c] + o2[c] => citr_DASH_L[c] + h2o[c] + h[c] + nadp[c] + no[c]	Arginine and Proline Metabolism	0	5.8	0	0.05
R group transport into the mitochondria	Rtotal2crn[c] => Rtotal2crn[m]	Carnitine shuttle	0	12.6707	0	0.1
fatty-acyl-CoA synthase (n-C18:0CoA)	h[c] + malcoa[c] + nadph[c] + pmtcoa[c] => co2[c] + coa[c] + h2o[c] + nadp[c] + stcoa[c]	Fatty acid elongation	0	51.0188	0	0.1
carnitine transferase	coa[m] + tmndnccrn[m] => crn[m] + tmndnccoa[m]	Carnitine shuttle	0	9.20752	0	0.1
carnitine O-palmitoyltransferase	crn[c] + od2coa[c] => coa[c] + elaidcrn[c]	Carnitine shuttle	1	11.1179	0	1.30417
Thiamin triphosphate exchange	thmtp[e] <=>	Exchange	0	12.6667	0	0.1
electron transfer flavoprotein	etfox[m] + fadh2[m] => etfrd[m] + fad[m]	Fatty acid oxidation	0	44.0761	0	0.1
methylcrotonoyl-CoA carboxylase, mitochondrial	3mb2coa[m] + atp[m] + hco3[m] <=> 3mgcoa[m] + adp[m] + h[m] + pi[m]	Valine, Leucine, and Isoleucine Metabolism	0	10	0	0.1
carnitine O-palmitoyltransferase	crn[c] + lnlncacoa[c] => coa[c] + lnlncacrn[c]	Carnitine shuttle	1	10	0	1.55847
3-Methoxy-4-hydroxyphenylglycolaldehyde:NADP+ oxidoreductase	3m4hpga[c] + h2o[c] + nadp[c] <=> 3mox4hoxm[c] + h[c] + nadph[c]	Tyrosine metabolism	-1000	0	-0.1	0
tetracosatetraenoic acid n-6 exchange	tettet6[e] <=>	Exchange	-10	0	-2.17434	0
CO2 endoplasmic reticular transport via diffusion	co2[c] <=> co2[r]	Transport, Endoplasmic Reticular	-0.2	0	-0.033333	0
L-sulfolactate dehydrogenase (NAD+)	nad[c] + sl_DASH_L[c] <=> 3spyr[c] + h[c] + nadh[c]	Cysteine Metabolism	-16.4306	-1	-7.99904	-1
CO2 peroxisomal transport	co2[c] <=> co2[x]	Transport, Peroxisomal	-0.6	0	-0.1	0
hexacosanoate (n-C26:0) exchange	hexc[e] <=>	Exchange	-10	0	-1.3446	0
L-Arginine exchange	arg_DASH_L[e] <=>	Exchange	-10	0	-0.3	0
dihydrofolate reversible lysosomal transport	dhf[c] <=> dhf[l]	Transport, Lysosomal	-37.0643	0	-0.1	0
keratan sulfate I exchange	ksi[e] <=>	Exchange	-10	0	-0.1	0
fatty-acid--CoA ligase	atp[c] + coa[c] + elaid[c] <=> amp[c] + od2coa[c] + ppi[c]	Fatty acid activation	-23.2	10	-8.2	10
Creatine transport (sodium symport) (2:1)	creat[e] + na1[e] <=> creat[c] + na1[c]	Transport, Extracellular	-10.1	0.2	-0.4	0.2
fatty acid intracellular transport	arachdcoa[c] <=> arachdcoa[x]	Transport, Peroxisomal	-12.6571	0	-0.1	0
paclitaxel exchange	taxol[e] <=>	Exchange	-10	0	-0.1	0
mannose transport (uniport)	man[e] <=> man[c]	Transport, Extracellular	-31.7445	10.1	1	10.1
cholesterol ester transporter	xolest_hs[e] <=> xolest_hs[c]	Transport, Extracellular	-10.1	0	-0.2	0
3-hydroxyacyl-CoA dehydratase (3-hydroxybutanoyl-CoA) (mitochondria)	3hbcoa[m] <=> b2coa[m] + h2o[m]	Tryptophan metabolism	-10.1	-1	-7.50316	0
linoleic acid (all cis C18:2) exchange	lnlc[e] <=>	Exchange	-10	-1	-10	0
UTP exchange	utp[e] <=>	Exchange	-10	0	-0.1	0
heptadecanoate exchange	hpdca[e] <=>	Exchange	-10	-1	-0.1	0
ADP transporter, peroxisomal	adp[c] <=> adp[x]	Transport, Peroxisomal	-1.8	0	-0.3	0
acetone mitochondrial transport via proton symport	acetone[c] + h[c] <=> acetone[m] + h[m]	Transport, Mitochondrial	-283.817	0	-0.1	0
1-alkyl 2-acteylglycerol 3-phosphocholine (homo sapiens) exchange	paf_hs[e] <=>	Exchange	-10	0	-0.1	0
succinate transport, mitochondrial	pi[m] + succ[c] <=> pi[c] + succ[m]	Transport, Mitochondrial	-540.929	-30.6077	-0.1	0.1
ammonia peroxisomal transport	nh4[c] <=> nh4[x]	Transport, Peroxisomal	-46.4	0	-21.3123	0
dNAD transport, nuclear trhough pore	dnad[c] <=> dnad[n]	Transport, Nuclear	-222.115	-1	-70.7375	-1
L-Leucine exchange	leu_DASH_L[e] <=>	Exchange	-10	0	-0.1	0
alcohol dehydrogenase (methanol)	meoh[c] + nad[c] <=> fald[c] + h[c] + nadh[c]	Miscellaneous	-201.01	10.1	-4.6441	10.1
fatty acid transport via diffusion	eicostet[e] <=> eicostet[c]	Transport, Extracellular	-16.1	10	-0.1	10
bile acid intracellular transport	gchola[e] <=> gchola[c]	Transport, Extracellular	-1000	0.2	-0.3	0.2
L-Phenylalanine exchange	phe_DASH_L[e] <=>	Exchange	-10	0	-0.2	0
thromboxane A2 intracellular transport	txa2[c] <=> txa2[r]	Transport, Endoplasmic Reticular	-10.4	0	-0.1	0
N-Acetyl-beta-D-glucosaminyl-1,2-alpha-D-mannosyl-1,3-(N-acetyl-beta-D-glucosaminyl-1,2-alpha-D-mannosyl-1,6)-(N-acetyl-beta-D-glucosaminyl-1,4)-beta-D-mannosyl-1,4-N-acetyl-beta-D-glucosaminyl-R exchange	n2m2nmasn[e] <=>	Exchange	-10	0	-0.1	0
fatty acid transport via diffusion	vacc[e] <=> vacc[c]	Transport, Extracellular	-23.2	10	-8.2	10
ATP Creatine kinase (c)	atp[c] + creat[c] <=> adp[c] + pcreat[c]	Urea cycle/amino group metabolism	-1000	-1	-52.8454	-1
Methanol diffusion	meoh[e] <=> meoh[c]	Transport, Extracellular	-195.635	10	-4.53834	10
xenobiotic transport	htaxol[e] <=> htaxol[c]	Transport, Extracellular	-10	0	-0.1	0
fatty acid intracellular transport	occoa[c] <=> occoa[x]	Transport, Peroxisomal	-3.86667	0	-0.3	0
4-Nitrophenol exchange	4nph[e] <=>	Exchange	-10	0	-0.2	0
H2O transport, nuclear	h2o[n] <=> h2o[c]	Transport, Nuclear	-226.228	-2	-94.5459	-2
tetrahydrofolate transport via anion exchange	oh1[c] + thf[e] <=> oh1[e] + thf[c]	Transport, Extracellular	-30	0.1	-0.1	0.1
fatty acid transport via diffusion	dlnlcg[e] <=> dlnlcg[c]	Transport, Extracellular	-16.1	10	-0.1	10
triacylglycerol (homo sapiens) exchange	tag_hs[e] <=>	Exchange	-10	0	-0.1	0
D-fructose transport in via uniport	fru[e] <=> fru[c]	Transport, Extracellular	-41.1733	10.2	-15.4865	10.2
Hydroxymethylglutaryl-CoA reversible mitochondrial transport	hmgcoa[c] <=> hmgcoa[m]	Transport, Mitochondrial	-10.1	0.1	-0.2	0.1
Phosphate transporter, peroxisome	pi[c] <=> pi[x]	Transport, Peroxisomal	-0.6	0	-0.1	0
glucose transport, endoplasmic reticulum	glc_DASH_D[c] <=> glc_DASH_D[r]	Transport, Endoplasmic Reticular	-148.257	1000	-25.5365	1000
formate-tetrahydrofolate ligase, mitochondrial	atp[m] + for[m] + thf[m] <=> 10fthf[m] + adp[m] + pi[m]	Folate Metabolism	-550.665	0	-0.1	0
L-lysine transport, nuclear	lys_DASH_L[c] <=> lys_DASH_L[n]	Transport, Nuclear	-74.1286	0	-0.1	0
Phosphatidylserine synthase homo sapiens	pchol_hs[c] + ser_DASH_L[c] <=> chol[c] + ps_hs[c]	Glycerophospholipid Metabolism	-74.2286	0.1	-0.2	0.1
5,6,7,8-Tetrahydrofolate transport, diffusion, lysosomal	thf[c] <=> thf[l]	Transport, Lysosomal	-37.0643	0	-0.1	0
Nicotinamide exchange	ncam[e] <=>	Exchange	-10	0.2	-0.1	0.2
D-Glucosamine exchange	gam[e] <=>	Exchange	-10	-1	-0.1	0
tetracosapentaenoic acid, n-6 exchange	tetpent6[e] <=>	Exchange	-10	0	-2.53086	0
Nicotinate exchange	nac[e] <=>	Exchange	-10	0	-0.1	0
deoxyadenosine transport via diffusion	dad_DASH_2[e] <=> dad_DASH_2[c]	Transport, Extracellular	-57.1621	10	-0.6	10
N-acetylglucosamine 2-epimerase	acgam[c] <=> acmana[c]	Aminosugar Metabolism	-86.1762	0	-0.1	0
AMP exchange	amp[e] <=>	Exchange	-10	15.1	-0.1	15.1
FOR transporter, endoplasmic reticulum	for[c] <=> for[r]	Transport, Endoplasmic Reticular	-0.1	0	-0.016667	0
UDPglucose 4-epimerase	udpg[c] <=> udpgal[c]	Galactose metabolism	-50.1	0	-10.2	0
phosphoglycerate mutase	2pg[c] <=> 3pg[c]	Glycolysis/Gluconeogenesis	-784.856	-64.5809	-155.144	-58.6276
purine-nucleoside phosphorylase	pi[c] + rnam[c] <=> h[c] + ncam[c] + r1p[c]	NAD Metabolism	-49.4191	0	-0.1	0
Norepinephrine uniport	nrpphr[e] <=> nrpphr[c]	Transport, Extracellular	-9.2	10.4	-0.1	10.4
deoyguanosine transport via diffusion	dgsn[e] <=> dgsn[c]	Transport, Extracellular	-43.414	10	-0.5	10
phosphate transport in/out via Na+ symporter	na1[e] + pi[e] <=> na1[c] + pi[c]	Transport, Extracellular	-1000	30.4	-0.9	30.4
heptaglutamyl folate (DHF) exchange	7dhf[e] <=>	Exchange	-10	0	-0.1	0
pristcoa peroxisomal transport	pristcoa[x] <=> pristcoa[c]	Transport, Peroxisomal	-74.1286	0	-0.1	0
S-Adenosyl-L-homocysteine intracellular diffusion	ahcys[c] <=> ahcys[r]	Transport, Endoplasmic Reticular	-0.6	0	-0.3	0
Sarcosine exchange	sarcs[e] <=>	Exchange	-10	0	-0.1	0
GTP exchange	gtp[e] <=>	Exchange	-10	0	-0.1	0
acetoacetate intracellular transport unknown mechanism	acac[c] <=> acac[x]	Transport, Peroxisomal	-10.2	0	-0.1	0
fatty-acid--CoA ligase	atp[c] + coa[c] + dlnlcg[c] <=> amp[c] + dlnlcgcoa[c] + ppi[c]	Fatty acid activation	-16.1	10	-0.1	10
Biotin reversible transport via proton symport	btn[e] + h[e] <=> btn[c] + h[c]	Transport, Extracellular	-1000	0	-0.1	0
xenobiotic transport	24nph[e] <=> 24nph[c]	Transport, Extracellular	-10	0	-0.1	0
Dopamine uniport	dopa[e] <=> dopa[c]	Transport, Extracellular	-0.2	10.4	-0.1	10.4
acetaldehyde mitochondrial diffusion	acald[m] <=> acald[c]	Transport, Mitochondrial	-58.6345	0	-14.0145	0
Phosphatidylcholine (homo sapiens) exchange	pchol_hs[e] <=>	Exchange	-10	0.1	-0.3	0.1
heptaglutamyl folate (THF) exchange	7thf[e] <=>	Exchange	-10	0	-0.1	0
Acetylcholine exchange	ach[e] <=>	Exchange	-10	0.2	-0.1	0.2
cysteinesulfinate-aspartate mitochondrial shuttle	3sala[m] + asp_DASH_L[c] <=> 3sala[c] + asp_DASH_L[m]	Transport, Mitochondrial	-14.4432	0	-0.1	0
succinate transport via sodium symport	na1[e] + succ[e] <=> na1[c] + succ[c]	Transport, Extracellular	-541.029	0.1	-0.1	0.1
fatty acid retinol exchange	retfa[e] <=>	Exchange	-10	20.2	-2.41151	20.2
taurine transport (sodium symport) (2:1)	na1[e] + taur[e] <=> na1[c] + taur[c]	Transport, Extracellular	-17.4667	-1.9	-8.99904	-1.9
Biocytin exchange	biocyt[e] <=>	Exchange	-10	0	-0.1	0
Folate exchange	fol[e] <=>	Exchange	-10	0	-0.1	0
glucuronate transport into lysososme	glcur[c] + h[c] <=> glcur[l] + h[l]	Transport, Lysosomal	-20.2	0	-8.24672	0
N-acetylneuraminate transport into lysososme	acnam[c] + h[c] <=> acnam[l] + h[l]	Transport, Lysosomal	-40	0	-0.1	0
L-Proline exchange	pro_DASH_L[e] <=>	Exchange	-10	0.2	-0.2	0.2
Butyrate (n-C4:0) exchange	but[e] <=>	Exchange	-10	-1	-7.50028	0
xenobiotic transport	ebastineoh[e] <=> ebastineoh[c]	Transport, Extracellular	-10	0	-0.1	0
alpha-Linolenic acid exchange	lnlnca[e] <=>	Exchange	-10	-1	-10	0
PA6 exchange	s2l2fn2m2masn[e] <=>	Exchange	-10	0	-0.1	0
L-Threonine exchange	thr_DASH_L[e] <=>	Exchange	-10	0	-0.1	0
acetaldehyde reversible transport	acald[e] <=> acald[c]	Transport, Extracellular	-77.5	10	-8.1	10
pyruvate peroxisomal transport via proton symport	h[c] + pyr[c] <=> h[x] + pyr[x]	D-alanine metabolism	-46.4	0	-0.1	0
pentadecanoate exchange	ptdca[e] <=>	Exchange	-10	-1	-0.1	0
IDP exchange	idp[e] <=>	Exchange	-10	0	-0.1	0
Diphosphate transporter, peroxisome	ppi[c] <=> ppi[x]	Transport, Peroxisomal	-0.5	0	-0.166667	0
fatty acid intracellular transport	odecoa[c] <=> odecoa[x]	Transport, Peroxisomal	-5.15556	0	-0.1	0
2-Hydroxybutyrate:NAD+ oxidoreductase	2hb[c] + nad[c] <=> 2obut[c] + h[c] + nadh[c]	Propanoate Metabolism	-20	10	-6.31724	10
L-Isoleucine exchange	ile_DASH_L[e] <=>	Exchange	-10	-1	-3.56962	0
Xylitol transport via passive diffusion	xylt[e] <=> xylt[c]	Transport, Extracellular	-44.1555	10	-19.4412	10
10-formyltetrahydrofolate-[Glu](7) exchange	10fthf7glu[e] <=>	Exchange	-10	0	-0.1	0
methylmalonyl-CoA epimerase/racemase	mmcoa_DASH_R[m] <=> mmcoa_DASH_S[m]	Valine, Leucine, and Isoleucine Metabolism	-35.5601	-4	-6.31344	0
L-Valine exchange	val_DASH_L[e] <=>	Exchange	-10	-1	-6.96454	0
Succinate--CoA ligase (ADP-forming)	atp[m] + coa[m] + succ[m] <=> adp[m] + pi[m] + succoa[m]	Citric Acid Cycle	-268.206	-28.6898	-64.8068	-27.3562
hdd2coa intracellular transport	hdd2coa[c] <=> hdd2coa[x]	Transport, Peroxisomal	-47.4	-1	-0.1	0
ceramide transport protein	gluside_hs[c] <=> gluside_hs[r]	Transport, Endoplasmic Reticular	-49.4191	0	-16.991	0
D-Ribose exchange	rib_DASH_D[e] <=>	Exchange	-10	0	-0.1	0
3,4-Dihydroxymandelaldehyde:NADP+ oxidoreductase	34dhmald[c] + h2o[c] + nadp[c] <=> 34dhoxmand[c] + h[c] + nadph[c]	Tyrosine metabolism	-1000	0	-0.1	0
nervonic acid exchange	nrvnc[e] <=>	Exchange	-10	0	-1.80759	0
dihydrothymin dehydrogenase (NADP)	56dthm[c] + nadp[c] <=> h[c] + nadph[c] + thym[c]	Pyrimidine Catabolism	-58.7589	0	-0.1	0
CMP exchange	cmp[e] <=>	Exchange	-10	0	-0.1	0
10-Formyltetrahydrofolate lysosomal transport via diffusion	10fthf[c] <=> 10fthf[l]	Transport, Lysosomal	-37.0643	0	-0.1	0
fatty-acid--CoA ligase	atp[c] + coa[c] + vacc[c] <=> amp[c] + ppi[c] + vacccoa[c]	Fatty acid activation	-23.2	10	-8.2	10
fatty-acid--CoA ligase (hexadecenoate)	atp[c] + coa[c] + hdcea[c] <=> amp[c] + hdcoa[c] + ppi[c]	Fatty acid activation	-23.2	10	-3.95051	10
Propionate exchange	ppa[e] <=>	Exchange	-10	-1	-10	0
succinate transport via sodium symport	na1[e] + succ[e] <=> na1[c] + succ[c]	Transport, Extracellular	-541.029	0.1	-0.1	0.1
purine-nucleoside phosphorylase (Deoxyadenosine)	dad_DASH_2[c] + pi[c] <=> 2dr1p[c] + ade[c]	Purine Catabolism	-59.816	10.1	-0.6	10.1
tetracosahexaenoic acid, n-3 exchange	tethex3[e] <=>	Exchange	-10	10	-2.58921	10
L-arabinitol 4-dehydrogenase	abt[c] + nad[c] <=> h[c] + nadh[c] + xylu_DASH_L[c]	Pentose and Glucuronate Interconversions	-44.8755	10	-20.6508	10
thromboxane A2 transport	txa2[e] <=> txa2[c]	Transport, Extracellular	-10.4	0	-0.1	0
Thymidine exchange	thymd[e] <=>	Exchange	-10	0	-0.3	0
Biotin transport, nuclear	btn[c] <=> btn[n]	Transport, Nuclear	-74.1286	0	-0.1	0
phosphatidate scramblase	pa_hs[c] <=> pa_hs[r]	Transport, Endoplasmic Reticular	-74.8786	0	-0.1	0
xenobiotic transport	ebastine[r] <=> ebastine[c]	Transport, Endoplasmic Reticular	-10	0	-0.1	0
L-Ascorbate exchange	ascb_DASH_L[e] <=>	Exchange	-10	10	-4	10
2-hydroxybutyrate cotransport with proton	2hb[e] + h[e] <=> 2hb[c] + h[c]	Transport, Extracellular	-20	10	-6.31724	10
octanoate (n-C8:0) exchange	octa[e] <=>	Exchange	-10	0	-0.333333	0
Ornithine exchange	orn[e] <=>	Exchange	-10	0	-0.1	0
CO2 transporter via diffusion	co2[e] <=> co2[c]	Transport, Extracellular	-288.031	10	-98.9459	10
fatty acid transport via diffusion	hdcea[e] <=> hdcea[c]	Transport, Extracellular	-23.2	10	-3.95051	10
dCMP deaminase	dcmp[c] + h2o[c] + h[c] <=> dump[c] + nh4[c]	Pyrimidine Catabolism	-164.007	0.1	-8.86763	0.1
5-Methyltetrahydrofolate exchange	5mthf[e] <=>	Exchange	-10	0.1	-0.1	0.1
fatty-acid--CoA ligase	atp[c] + coa[c] + eicostet[c] <=> amp[c] + eicostetcoa[c] + ppi[c]	Fatty acid activation	-16.1	10	-0.1	10
coenzyme A transport, peroxisomal	coa[c] <=> coa[x]	Transport, Peroxisomal	-76.0533	0	-0.3	0
3-hydroxyacyl-CoA dehydrogenase (acetoacetyl-CoA) (mitochondria)	aacoa[m] + h[m] + nadh[m] <=> 3hbcoa[m] + nad[m]	Tryptophan metabolism	-10.1	-1	-7.50316	0
hyaluronan exchange	ha[e] <=>	Exchange	-10	0.1	-4.12336	0.1
prostaglandin transport via bicarbonate countertransport	hco3[c] + prostgd2[e] <=> hco3[e] + prostgd2[c]	Transport, Extracellular	-11.4	-1	-0.1	0
intracellular transport	cdpdag_hs[c] <=> cdpdag_hs[m]	Transport, Mitochondrial	-0.2	0	-0.033333	0
3,4-Dihydroxyphenylacetaldehyde:NADP+ oxidoreductase	34dhpac[c] + h2o[c] + nadp[c] <=> 34dhpha[c] + h[c] + nadph[c]	Tyrosine metabolism	-1000	0	-0.1	0
glyoxylate transport, peroxisomal	glx[c] <=> glx[x]	Transport, Peroxisomal	-48.4	-2	-41.0598	-1
Betaine transport (sodium symport) (2:1)	glyb[e] + na1[e] <=> glyb[c] + na1[c]	Transport, Extracellular	-30.3	0.1	-0.1	0.1
H transporter, endoplasmic reticulum	h[c] <=> h[r]	Transport, Endoplasmic Reticular	-222.995	1000	-87.4918	1000
Histamine exchange	hista[e] <=>	Exchange	-10	0.1	-0.1	0.1
fatty acid transport via diffusion	elaid[e] <=> elaid[c]	Transport, Extracellular	-23.2	10	-8.2	10
dihydrouracil dehydrogenase (NADP)	56dura[c] + nadp[c] <=> h[c] + nadph[c] + ura[c]	Pyrimidine Catabolism	-56.4302	-1	-0.1	0
IMP cyclohydrolase	h2o[c] + imp[c] <=> fprica[c]	IMP Biosynthesis	-18.6223	0	-0.1	0
5-Formyltetrahydrofolate exchange	5fthf[e] <=>	Exchange	-10	0	-0.1	0
NO transport (diffusion)	no[e] <=> no[c]	Transport, Extracellular	-11.6	0	-0.1	0
ebastine exchange	ebastine[e] <=>	Exchange	-10	0	-0.1	0
sphingosylphosphorylcholine (homo sapiens) exchange	spc_hs[e] <=>	Exchange	-10	-0.8	-0.2	0.1
sphingosylphosphorylcholine transport (diffusion)	spc_hs[c] <=> spc_hs[e]	Transport, Extracellular	-10	-0.8	-0.2	0.1
maltose transport (uniport)	malt[e] <=> malt[c]	Transport, Extracellular	0	10.3	1	10.3
xylulokinase	atp[c] + xylu_DASH_D[c] => adp[c] + h[c] + xu5p_DASH_D[c]	Pentose and Glucuronate Interconversions	0	0.1	0	3.7
fatty acid retinol efflux	retfa[c] => retfa[e]	Transport, Extracellular	0	40.4	2.45659	40.4
purine-nucleoside phosphorylase (Deoxyguanosine)	dgsn[c] + pi[c] <=> 2dr1p[c] + gua[c]	Purine Catabolism	-43.342	10.1	-0.5	17.6325
fatty-acid--CoA ligase (tetradecanoate)	atp[c] + coa[c] + ttdca[c] => amp[c] + ppi[c] + tdcoa[c]	Fatty acid activation	0	10	3.72699	10
thioredoxin reductase (NADPH)	h[c] + nadph[c] + trdox[c] => nadp[c] + trdrd[c]	Nucleotides	0	0.4	0	12.9496
Norepinephrine reversible transport in via sodium symport (1:2)	na1[e] + nrpphr[e] <=> na1[c] + nrpphr[c]	Transport, Extracellular	-0.1	0.1	-0.1	10.4
Tetradecanoate (n-C14:0) transport in via uniport	ttdca[e] => ttdca[c]	Transport, Extracellular	0	10	3.72699	10
sphingoid base-phosphate phosphatase (sphinganine 1-phosphatase), endoplasmic reticulum	h2o[r] + sphs1p[r] => pi[r] + sphings[r]	Sphingolipid Metabolism	0	0.1	0	50.973
R group to palmitate conversion	Rtotalcoa[c] <=> pmtcoa[c]	R Group Synthesis	-12.8237	1000	13.725	1000
carboxylic acid dissociation	h[c] + hco3[c] <=> h2co3[c]	Miscellaneous	-197.15	6	-15.6183	10
dehydroascorbate transport (uniport)	dhdascb[e] <=> dhdascb[c]	Transport, Extracellular	-10	15	1	15
ribonucleoside-diphosphate reductase (GDP)	gdp[c] + trdrd[c] => dgdp[c] + h2o[c] + trdox[c]	Nucleotides	0	0.1	0	12.7531
Dopamine reversible transport in via sodium symport (1:2)	dopa[e] + na1[e] <=> dopa[c] + na1[c]	Transport, Extracellular	-0.1	0.1	-0.1	10.4
alpha-glucosidase	h2o[c] + malt[c] => glc_DASH_D[c]	Starch and Sucrose Metabolism	0	10.3	1	10.3
C180 fatty acid activation	atp[c] + coa[c] + ocdca[c] => amp[c] + ppi[c] + stcoa[c]	Fatty acid activation	0	10	2.8	10
succinate dehydrogenase	fad[m] + succ[m] <=> fadh2[m] + fum[m]	Citric Acid Cycle	-537.129	-26.6124	-0.3	7.61069

## Sheet: blood analysis AD
Reactions which their fluxes are predicted to increase/decrease in AD in blood leukocytes (including their flux predictions)
Reaction Name	Reaction description	Pathway	min flux in control	max flux in control	min flux in AD	max flux in AD
Phosphatidylserine decarboxylase	h[m] + ps_hs[m] => co2[m] + pe_hs[m]	Glycerophospholipid Metabolism	1	15.49	1	39.7681
citrate synthase	accoa[m] + h2o[m] + oaa[m] => cit[m] + coa[m] + h[m]	Citric Acid Cycle	1	194.066	2.8	382.996
docosa-4,7,10,13,16-pentaenoic acid (n-6) exchange	dcsptn1[e] <=>	Exchange	-10	-1	-10	8.12
choline phosphotransferase	cdpchol[c] + dag_hs[c] => cmp[c] + h[c] + pchol_hs[c]	Glycerophospholipid Metabolism	1	103.399	1	817.775
5,10-methylenetetrahydrofolatereductase (NADPH)	h[c] + mlthf[c] + nadph[c] => 5mthf[c] + nadp[c]	Folate Metabolism	1.4	68.25	1.4	176.37
diacylglycerol (homo sapiens) exchange	dag_hs[e] <=>	Exchange	-0.1	0.1	-0.1	10
N-acetylglucosamine-6-phosphate deacetylase	acgam6p[c] + h2o[c] => ac[c] + gam6p[c]	Aminosugar Metabolism	0	204.171	12.8	268.807
proline oxidase (L-proline, NAD)	nad[c] + pro_DASH_L[c] => 1pyr5c[c] + h[c] + nadh[c]	Arginine and Proline Metabolism	0	1000	1.89444	1000
carnitine-acetylcarnitine carrier, peroxisomal	acrn[x] + crn[c] => acrn[c] + crn[x]	Transport, Peroxisomal	1	98.5225	10	228.615
thymidine transport (1:2 Na/Thymd cotransport)	na1[e] + thymd[e] => na1[c] + thymd[c]	Transport, Extracellular	0	0.1	0	10
Beta oxidation of long chain fatty acid	coa[x] + h2o[x] + nad[x] + o2[x] + tetpent6coa[x] => accoa[x] + dcsptn1coa[x] + h2o2[x] + h[x] + nadh[x]	Fatty acid oxidation, peroxisome	0	0.333333	0	1.43333
phosphatidylinositol 3,4-bisphosphate 5-kinase, nuclear	atp[n] + pail34p_hs[n] => adp[n] + h[n] + pail345p_hs[n]	Inositol Phosphate Metabolism	0	180.887	0	516.508
2-methylcitrate synthase	h2o[c] + oaa[c] + ppcoa[c] => 2mcit[c] + coa[c] + h[c]	Propanoate Metabolism	1	20.2	3	20.2
fatty acid intracellular transport	tethex3coa[c] <=> tethex3coa[x]	Transport, Peroxisomal	0	0.333333	0	1.43333
cholesterol efflux (ATP depedent)	atp[c] + chsterol[c] + h2o[c] => adp[c] + chsterol[e] + h[c] + pi[c]	Transport, Extracellular	0	6.05556	1	9.07222
prostaglandin transport via bicarbonate countertransport	hco3[c] + prostge1[e] <=> hco3[e] + prostge1[c]	Transport, Extracellular	0	0.1	0	433.461
O2 transport, peroxisomal	o2[c] <=> o2[x]	Transport, Peroxisomal	-18.5	8	-8.65	23.4
fatty acid intracellular transport	tetpent6coa[c] <=> tetpent6coa[x]	Transport, Peroxisomal	0	0.333333	0	1.43333
inosine transport in via sodium (1:2) symport	ins[e] + na1[e] => ins[c] + na1[c]	Transport, Extracellular	0	0.1	0	1000
Glutamate formimidoyltransferase	forglu[c] + h[c] + thf[c] => 5forthf[c] + glu_DASH_L[c]	Histidine Metabolism	0	0.1	0	10
R total 3 position exchange	Rtotal3[e] <=>	Exchange	0	0.1	0	10
Beta oxidation of long chain fatty acid	adrncoa[x] + coa[x] + h2o[x] + nad[x] + o2[x] => accoa[x] + arachdcoa[x] + h2o2[x] + h[x] + nadh[x]	Fatty acid oxidation, peroxisome	0	0.333333	0	1.43333
cysteine oxidase	cys_DASH_L[c] + o2[c] => 3sala[c] + h[c]	Taurine and hypotaurine metabolism	0	0.1	0	1.33433
L-proline reversible transport via proton symport	h[e] + pro_DASH_L[e] <=> h[c] + pro_DASH_L[c]	Transport, Extracellular	-1000	1.4	-1000	9.1
5-Oxoproline amidohydrolase (ATP-hydrolysing) (ir)	5oxpro[c] + atp[c] + h2o[c] => adp[c] + glu_DASH_L[c] + h[c] + pi[c]	Glutathione Metabolism	0	0.1	0	152.06
gamma-glutamylcyclotransferase	gluala[e] => 5oxpro[c] + ala_DASH_L[c]	Glutathione Metabolism	0	0.1	0	152.06
chloride transport via formate countertransport (2:1)	cl[e] + for[c] => cl[c] + for[e]	Transport, Extracellular	0	66.75	0	291.509
L-1-pyrroline-3-hydroxy-5-carboxylate dehydrogenase	1p3h5c[m] + h2o[m] + nad[m] => e4hglu[m] + h[m] + nadh[m]	Arginine and Proline Metabolism	0	0.1	0	1000
Formate exchange	for[e] <=>	Exchange	0	66.75	0	291.509
glycine-cleavage complex (lipoylprotein), mitochondrial	gly[m] + h[m] + lpro[m] <=> alpro[m] + co2[m]	Glycine, Serine, and Threonine Metabolism	0	27.3	0	276.777
phosphatidylserine flippase	atp[c] + h2o[c] + ps_hs[c] => adp[c] + h[c] + pi[c] + ps_hs[m]	Transport, Mitochondrial	1	15.49	1	39.7681
glutamine phosphoribosyldiphosphate amidotransferase	gln_DASH_L[c] + h2o[c] + prpp[c] => glu_DASH_L[c] + ppi[c] + pram[c]	IMP Biosynthesis	1	21.0218	1	54.8806
histidase	his_DASH_L[c] => nh4[c] + urcan[c]	Histidine Metabolism	0	0.1	0	10
phosphoribosylglycinamide synthase	atp[c] + gly[c] + pram[c] <=> adp[c] + gar[c] + h[c] + pi[c]	IMP Biosynthesis	1	21.0218	1	54.8806
L-Serine hydro-lyase	ser_DASH_L[c] => 2amac[c] + h2o[c]	Glycine, Serine, and Threonine Metabolism	0	26.4	0	237.127
Beta oxidation of long chain fatty acid	coa[x] + dcsptn1coa[x] + h2o[x] + nad[x] + o2[x] => accoa[x] + h2o2[x] + h[x] + nadh[x] + tmndnccoa[x]	Fatty acid oxidation, peroxisome	0	0.333333	0	1.43333
keratan sulfate I, degradation product 1 exchange	ksi_deg1[e] <=>	Exchange	0	10	1	10
stearoyl-CoA desaturase (n-C18:0CoA -> n-C18:1CoA)	h[c] + nadh[c] + o2[c] + stcoa[c] => h2o[c] + nad[c] + odecoa[c]	Fatty acid elongation	0	0.1	0	0.65
glucosamine-6-phosphate deaminase	gam6p[c] + h2o[c] => f6p[c] + nh4[c]	Aminosugar Metabolism	0	283.52	13.8	471.995
phosphoglycerate dehydrogenase	3pg[c] + nad[c] => 3php[c] + h[c] + nadh[c]	Glycine, Serine, and Threonine Metabolism	0	0.1	0	300.465
2-deoxy-D-ribose 1-phosphate phosphorylase	2dr1p[c] + h2o[c] => drib[c] + pi[c]	Pyrimidine Catabolism	0	109.838	0	280.674
prostaglandine E1 transport (ATP-dependent)	atp[c] + h2o[c] + prostge1[c] => adp[c] + h[c] + pi[c] + prostge1[e]	Transport, Extracellular	0	0.1	0	433.461
2-Methylcitrate exchange	2mcit[e] <=>	Exchange	1	20.2	3	20.2
stearoyl-CoA desaturase (n-C18:0CoA -> n-C18:1CoA)	h[c] + nadh[c] + o2[c] + stcoa[c] => h2o[c] + nad[c] + vacccoa[c]	Fatty acid elongation	0	0.1	0	0.65
methanol exchange	meoh[e] <=>	Exchange	-10	56.75	-10	423.928
nC20:4 exchange	arachd[e] <=>	Exchange	-10	-2.5	-10	-0.35
phosphoribosylformylglycinamidine synthase	atp[c] + fgam[c] + gln_DASH_L[c] + h2o[c] => adp[c] + fpram[c] + glu_DASH_L[c] + h[c] + pi[c]	IMP Biosynthesis	1	21.0218	1	54.8806
2-methylcitrate transport via diffusion	2mcit[c] <=> 2mcit[e]	Transport, Extracellular	1	20.2	3	20.2
L-lactate dehydrogenase	lac_DASH_L[c] + nad[c] <=> h[c] + nadh[c] + pyr[c]	Glycolysis/Gluconeogenesis	-1000	4.27725	-1000	63.9067
phosphoribosylaminoimidazole synthase	atp[c] + fpram[c] => adp[c] + air[c] + h[c] + pi[c]	IMP Biosynthesis	1	21.0218	1	54.8806
phosphoribosylaminoimidazolecarboxamide formyltransferase	10fthf[c] + aicar[c] <=> fprica[c] + thf[c]	IMP Biosynthesis	1	21.0218	1	54.8806
R group coenzyme a ligase	Rtotal2[c] + coa[c] <=> Rtotal2coa[c]	R Group Synthesis	0	159.043	1	242.937
adenosine transport (1:2 Na/Adn cotransport)	adn[e] + na1[e] => adn[c] + na1[c]	Transport, Extracellular	0	0.1	0	1000
methenyltetrahydrifikate cyclohydrolase, mitochondrial	h2o[m] + methf[m] <=> 10fthf[m] + h[m]	Folate Metabolism	1	27.4	1	277.378
Beta oxidation of long chain fatty acid	coa[x] + h2o[x] + nad[x] + o2[x] + tettet6coa[x] => accoa[x] + adrncoa[x] + h2o2[x] + h[x] + nadh[x]	Fatty acid oxidation, peroxisome	0	0.333333	0	1.43333
uridine transport in via sodium symport (1:2)	na1[e] + uri[e] => na1[c] + uri[c]	Transport, Extracellular	0	0.1	0	1000
fructose-bisphosphatase	fdp[c] + h2o[c] => f6p[c] + pi[c]	Glycolysis/Gluconeogenesis	0	193.066	1	434.461
3-Sulfino-L-alanine carboxy-lyase	3sala[c] + h[c] => co2[c] + hyptaur[c]	Taurine and hypotaurine metabolism	0	0.1	0	0.433333
glycine-cleavage system (lipoamide) irreversible, mitochondrial	alpam[m] + thf[m] => dhlam[m] + mlthf[m] + nh4[m]	Glycine, Serine, and Threonine Metabolism	0	27.3	0	277.999
Propionate transport, diffusion	ppa[e] => ppa[c]	Transport, Extracellular	0	10	2	10
L-Serine exchange	ser_DASH_L[e] <=>	Exchange	-10	16.4	-10	179.715
adenylosuccinate lyase	25aics[c] => aicar[c] + fum[c]	IMP Biosynthesis	1	21.0218	1	54.8806
2-Aminoacrylate hydrolysis	2amac[c] + h2o[c] => nh4[c] + pyr[c]	Glycine, Serine, and Threonine Metabolism	0	25.5333	0	236.127
Hypotaurine oxidase	h[c] + hyptaur[c] + o2[c] => taur[c]	Taurine and hypotaurine metabolism	0	0.166667	0.5	0.716667
5,6,7,8-Tetrahydrofolate transport, diffusion, mitochondrial	thf[c] <=> thf[m]	Transport, Mitochondrial	0.9	65.3607	0.9	278.099
glycine-cleavage complex (lipoamide), mitochondrial	dhlam[m] + nad[m] <=> h[m] + lpam[m] + nadh[m]	Glycine, Serine, and Threonine Metabolism	0	27.3	0	277.999
cysteinesulfinic acid oxidase	3sala[c] + h[c] + o2[c] => Lcyst[c]	Taurine and hypotaurine metabolism	0	0.05	0	0.666667
Cysteamine oxygenase	cysam[c] + o2[c] => h[c] + hyptaur[c]	Taurine and hypotaurine metabolism	0	0.333333	1	1.43333
fatty acyl-CoA desaturase (n-C22:4CoA -> n-C22:5CoA)	adrncoa[x] + h[x] + nadh[x] + o2[x] => dcsptn1coa[x] + h2o[x] + nad[x]	Fatty acid elongation	0	1	0	9.46667
6-phosphofructo-2-kinase	atp[c] + f6p[c] => adp[c] + f26bp[c] + h[c]	Fructose and Mannose Metabolism	0	193.066	1	434.461
choline phosphate cytididyltransferase	cholp[c] + ctp[c] + h[c] => cdpchol[c] + ppi[c]	Glycerophospholipid Metabolism	1	103.399	1	817.775
Hydrolase Class ( RXN R02973)	h2o[c] + ptth[c] => cysam[c] + pnto_DASH_R[c]	CoA Catabolism	0	0.333333	1	1.43333
phosphoribosylaminoimidazole carboxylase	air[c] + co2[c] <=> 5aizc[c] + h[c]	IMP Biosynthesis	1	21.0218	1	54.8806
guanosine transport in via sodium (1:2) symport	gsn[e] + na1[e] => gsn[c] + na1[c]	Transport, Extracellular	0	0.1	0	1000
phosphoribosylglycinamide formyltransferase	10fthf[c] + gar[c] <=> fgam[c] + h[c] + thf[c]	IMP Biosynthesis	1	21.0218	1	54.8806
formimidoyltransferase cyclodeaminase	5forthf[c] + h[c] => methf[c] + nh4[c]	Folate Metabolism	0	0.1	0	10
Beta oxidation of long chain fatty acid	arachcoa[x] + coa[x] + h2o[x] + nad[x] + o2[x] => accoa[x] + h2o2[x] + h[x] + nadh[x] + stcoa[x]	Fatty acid oxidation, peroxisome	0	0.333333	0	1.43333
formyltetrahydrofolate dehydrogenase	10fthf[c] + h2o[c] + nadp[c] => co2[c] + h[c] + nadph[c] + thf[c]	Folate Metabolism	0	66.75	0	200.407
cytosine transport via facilated diffusion	csn[e] <=> csn[c]	Transport, Extracellular	0	0.1	0	10
Beta oxidation of long chain fatty acid	coa[x] + h2o[x] + hexccoa[x] + nad[x] + o2[x] => accoa[x] + h2o2[x] + h[x] + lgnccoa[x] + nadh[x]	Fatty acid oxidation, peroxisome	0	0.333333	0	1.43333
Deoxyribose exchange	drib[e] <=>	Exchange	-10	62.0112	-10	156.594
L-cystine/L-glutamate exchanger	Lcystin[e] + glu_DASH_L[c] => Lcystin[c] + glu_DASH_L[e]	Transport, Extracellular	0	10	8.6	10
serine C-palmitoyltransferase	h[c] + pmtcoa[c] + ser_DASH_L[c] => 3dsphgn[c] + co2[c] + coa[c]	Sphingolipid Metabolism	1	27.4	1	117.783
phosphoribosylaminoimidazolesuccinocarboxamide synthase	5aizc[c] + asp_DASH_L[c] + atp[c] <=> 25aics[c] + adp[c] + h[c] + pi[c]	IMP Biosynthesis	1	21.0218	1	54.8806
acetyl-CoA C-acetyltransferase	accoa[c] <=> aacoa[c] + coa[c]	Tryptophan metabolism	-1000	44.0663	-1000	211.548
Cholesterol exchange	chsterol[e] <=>	Exchange	-0.1	6.05556	0.9	9.07222
malic enzyme (NADP)	mal_DASH_L[c] + nadp[c] => co2[c] + nadph[c] + pyr[c]	Pyruvate Metabolism	0	0.1	0	304.979
alpha-fucosidase, extracellular	h2o[e] + ksi[e] => fuc_DASH_L[e] + ksi_deg1[e]	Keratan sulfate degradation	0	10	1	10
Fructose-2,6-bisphosphate 2-phosphatase	f26bp[c] + h2o[c] => f6p[c] + pi[c]	Fructose and Mannose Metabolism	0	193.066	1	434.461
fatty acid intracellular transport	tettet6coa[c] <=> tettet6coa[x]	Transport, Peroxisomal	0	0.333333	0	1.43333
alpha-fucosidase, extracellular	h2o[e] + s2l2fn2m2masn[e] => fuc_DASH_L[e] + s2l2n2m2masn[e]	N-Glycan Degradation	0	10	1	10
glycine-cleavage complex (lipoylprotein), mitochondrial	dhlpro[m] + nad[m] <=> h[m] + lpro[m] + nadh[m]	Glycine, Serine, and Threonine Metabolism	0	27.3	0	277.999
cytidine transport (1:2 Na/cytd cotransport)	cytd[e] + na1[e] => cytd[c] + na1[c]	Transport, Extracellular	0	0.1	0	1000
Hydrogen peroxide synthesis (NADPH dependent)	h[c] + nadph[c] + o2[c] => h2o2[c] + nadp[c]	Tyrosine metabolism	0	0.1	0	1.3
dihydroceramide desaturase	dhcrm_hs[c] + nadp[c] => crm_hs[c] + h[c] + nadph[c]	Sphingolipid Metabolism	1	36.4	1	93.2376
3-Dehydrosphinganine reductase	3dsphgn[c] + h[c] + nadph[c] => nadp[c] + sphgn[c]	Sphingolipid Metabolism	1	27.4	1	117.783
Glycine exchange	gly[e] <=>	Exchange	-10	16.4	-10	220.849
fatty acid intracellular transport	tetpent3coa[c] <=> tetpent3coa[x]	Transport, Peroxisomal	0	0.333333	0	1.43333
Beta oxidation of long chain fatty acid	c226coa[x] + coa[x] + h2o[x] + nad[x] => accoa[x] + h[x] + nadh[x] + tmndnccoa[x]	Fatty acid oxidation, peroxisome	0	0.5	1	1.65
formate dehydrogenase	for[c] + nad[c] => co2[c] + nadh[c]	Fatty Acid Metabolism	0	66.75	0	322.313
inosine transport in via sodium symport	ins[e] + na1[e] => ins[c] + na1[c]	Transport, Extracellular	0	0.1	0	1000
stearoyl-CoA desaturase (n-C18:0CoA -> n-C18:1CoA)	h[c] + nadh[c] + o2[c] + stcoa[c] => h2o[c] + nad[c] + od2coa[c]	Fatty acid elongation	0	0.1	0	0.65
Beta oxidation of long chain fatty acid	coa[x] + h2o[x] + nad[x] + o2[x] + tethex3coa[x] => accoa[x] + c226coa[x] + h2o2[x] + h[x] + nadh[x]	Fatty acid oxidation, peroxisome	0	0.333333	0	1.43333
Beta oxidation of long chain fatty acid	coa[x] + h2o[x] + nad[x] + o2[x] + tetpent3coa[x] => accoa[x] + clpndcoa[x] + h2o2[x] + h[x] + nadh[x]	Fatty acid oxidation, peroxisome	0	0.333333	0	1.43333
glycine-cleavage complex (lipoamide), mitochondrial	gly[m] + h[m] + lpam[m] <=> alpam[m] + co2[m]	Glycine, Serine, and Threonine Metabolism	0	27.3	0	277.999
nC22:6 exchange	crvnc[e] <=>	Exchange	-10	-1	-10	9.14
dihydrosphingosine N-acyltransferase	Rtotalcoa[c] + sphgn[c] => coa[c] + dhcrm_hs[c] + h[c]	Sphingolipid Metabolism	2	37.4	2	94.2376
urocanase	h2o[c] + urcan[c] => 4izp[c]	Histidine Metabolism	0	0.1	0	10
glycine passive transport to mitochondria	gly[c] <=> gly[m]	Transport, Mitochondrial	8.8	35.2	8.8	286.713
sulfate transport via chloride countertransport (2:1)	cl[c] + so4[e] => cl[e] + so4[c]	Transport, Extracellular	0	5.1	0	505.05
sph1p transport	sph1p[c] <=> sph1p[e]	Transport, Extracellular	-10	25.4	-10	114.525
Beta oxidation of long chain fatty acid	coa[x] + h2o[x] + nad[x] + o2[x] + stcoa[x] => accoa[x] + h2o2[x] + h[x] + nadh[x] + pmtcoa[x]	Fatty acid oxidation, peroxisome	0	0.333333	0	1.43333
fatty acid intracellular transport	hexccoa[c] <=> hexccoa[x]	Transport, Peroxisomal	0	0.333333	0	1.43333
Cytosine deaminase	csn[c] + h2o[c] + h[c] => nh4[c] + ura[c]	Pyrimidine Catabolism	0	0.1	0	10
Taurine exchange	taur[e] <=>	Exchange	-1.1	15.401	1	17
imidazolonepropionase	4izp[c] + h2o[c] => forglu[c] + h[c]	Histidine Metabolism	0	0.1	0	10
fatty acid intracellular transport	arachcoa[c] <=> arachcoa[x]	Transport, Peroxisomal	-0.166667	0.333333	-0.05	1.43333
phosphoserine phosphatase (L-serine)	h2o[c] + pser_DASH_L[c] => pi[c] + ser_DASH_L[c]	Glycine, Serine, and Threonine Metabolism	0	0.1	0	300.465
sulfate transport via oxalate countertransport (2:1)	oxa[c] + so4[e] => oxa[e] + so4[c]	Transport, Extracellular	0	5.1	0	505.05
sulfate transport via bicarbonate countertransport	hco3[c] + so4[e] => hco3[e] + so4[c]	Transport, Extracellular	0	10.2	0	1000
glutathione oxidoreductase	gthox[c] + h[c] + nadph[c] => gthrd[c] + nadp[c]	Glutamate metabolism	0	1	1	2.3
carnitine O-acetyltransferase, reverse direction, peroxisomal	accoa[x] + crn[x] <=> acrn[x] + coa[x]	Fatty Acid Metabolism	1	98.5225	10	228.615
L-Fucose exchange	fuc_DASH_L[e] <=>	Exchange	0	20	2	20
lipase	h2o[c] + mag_hs[c] => Rtotal2[c] + glyc[c] + h[c]	Triacylglycerol Synthesis	0	80.4517	1	122.93
phosphoserine transaminase	3php[c] + glu_DASH_L[c] => akg[c] + pser_DASH_L[c]	Glycine, Serine, and Threonine Metabolism	0	0.1	0	300.465
1-pyrroline-5-carboxylate dehydrogenase, mitochondrial	1pyr5c[m] + h2o[m] + nad[m] => glu_DASH_L[m] + h[m] + nadh[m]	Glutamate metabolism	0	0.1	0	433.461
glycine-cleavage complex (lipoylprotein) irreversible, mitochondrial	alpro[m] + thf[m] => dhlpro[m] + mlthf[m] + nh4[m]	Glycine, Serine, and Threonine Metabolism	0	27.3	0	276.777
Sulfate exchange	so4[e] <=>	Exchange	-10	0.2	-10	7.2
phosphatase (pan4p)	h2o[c] + pan4p[c] => pi[c] + ptth[c]	CoA Catabolism	0	0.333333	1	1.43333
acetyl-CoA synthetase	ac[c] + atp[c] + coa[c] => accoa[c] + amp[c] + ppi[c]	Glycolysis/Gluconeogenesis	0	189.158	1	273.906
lipase	h2o[e] + tag_hs[e] => Rtotal3[e] + dag_hs[e] + h[e]	Triacylglycerol Synthesis	0	0.1	0	10
Sphinganine 1-phosphate exchange	sph1p[e] <=>	Exchange	-10	25.4	-10	114.525
guanosine transport in via sodium symport	gsn[e] + na1[e] => gsn[c] + na1[c]	Transport, Extracellular	0	0.1	0	1000
inositol oxygenase	inost[c] + o2[c] => glcur[c] + h2o[c] + h[c]	Inositol Phosphate Metabolism	0	0.1	0	0.65
palmitoyl-CoA desaturase (n-C16:0CoA -> n-C16:1CoA)	h[c] + nadh[c] + o2[c] + pmtcoa[c] => h2o[c] + hdcoa[c] + nad[c]	Fatty acid elongation	0	0.1	0	0.65
fatty acyl-CoA desaturase (n-C22:5CoA -> n-C22:6CoA)	clpndcoa[x] + h[x] + nadh[x] + o2[x] => c226coa[x] + h2o[x] + nad[x]	Fatty acid elongation	0	1	0	11.1
timnodonic acid exchange	tmndnc[e] <=>	Exchange	-10	-1	-10	1.65
hexacosanoate (n-C26:0) exchange	hexc[e] <=>	Exchange	-5.88401	-1	-10	-1
dihydrofolate reversible lysosomal transport	dhf[c] <=> dhf[l]	Transport, Lysosomal	-48.2665	0	-108.365	0
inositol transport via sodium symport	inost[e] + na1[e] <=> inost[c] + na1[c]	Transport, Extracellular	-59.2004	-1	-121.107	-1
fatty acid intracellular transport	arachdcoa[c] <=> arachdcoa[x]	Transport, Peroxisomal	-0.333333	0	-1.43333	0
CoA transporter	coa[c] <=> coa[m]	Transport, Mitochondrial	-83.7978	9.1	-191.866	9.1
phosphatidate transport, nuclear	pa_hs[c] <=> pa_hs[n]	Transport, Nuclear	-11.3914	0	-24.0316	0
Cytosine exchange	csn[e] <=>	Exchange	-0.1	0	-10	0
L-1-Pyrroline-3-hydroxy-5-carboxylate spontaneous conversion to L-4-Hydroxyglutamate semialdehyde, mitochondrial	1p3h5c[m] + h2o[m] + h[m] <=> 4hglusa[m]	Arginine and Proline Metabolism	-0.1	0	-1000	0
glucose-6-phosphate isomerase	g6p[c] <=> f6p[c]	Glycolysis/Gluconeogenesis	-170.918	318	-420.975	318
uridine transport in nucleus	uri[c] <=> uri[n]	Transport, Nuclear	-69.6783	0	-153.661	0
alcohol dehydrogenase (methanol)	meoh[c] + nad[c] <=> fald[c] + h[c] + nadh[c]	Miscellaneous	-57.2	10.1	-423.928	10.1
inositol 1,4-bisphosphate nuclear transport (diffusion)	mi14p[c] <=> mi14p[n]	Transport, Nuclear	-10.8732	0	-22.8298	0
inositol 1-phosphate nuclear transport (diffusion)	mi1p_DASH_D[c] <=> mi1p_DASH_D[n]	Transport, Nuclear	-11.3914	0	-24.0316	0
Methanol diffusion	meoh[e] <=> meoh[c]	Transport, Extracellular	-56.75	10	-423.928	10
triacylglycerol (homo sapiens) exchange	tag_hs[e] <=>	Exchange	-0.1	0	-10	0
L-lysine transport, nuclear	lys_DASH_L[c] <=> lys_DASH_L[n]	Transport, Nuclear	-88.765	0	-216.731	0
5,6,7,8-Tetrahydrofolate transport, diffusion, lysosomal	thf[c] <=> thf[l]	Transport, Lysosomal	-48.2665	0	-108.365	0
N-acetylglucosamine 2-epimerase	acgam[c] <=> acmana[c]	Aminosugar Metabolism	-118.787	-2	-222.728	-2
Choline uniport	chol[e] <=> chol[c]	Transport, Extracellular	-35.6956	10.2	-58.4811	10.2
guanosine facilated transport in cytosol	gsn[e] <=> gsn[c]	Transport, Extracellular	-48.2797	40	-1000	40
deoxyuridine transport in nucleus	duri[c] <=> duri[n]	Transport, Nuclear	-107.46	0	-211.902	0
purine-nucleoside phosphorylase	pi[c] + rnam[c] <=> h[c] + ncam[c] + r1p[c]	NAD Metabolism	-65.3553	-1	-145.487	-1
formaldehyde dehydrogenase	fald[c] + gthrd[c] + nad[c] <=> Sfglutth[c] + h[c] + nadh[c]	Tyrosine metabolism	-56.6	10.3	-423.928	10.3
L-4-hydroxyglutamate semialdehyde dehydrogenase, mitochondrial	4hglusa[m] + h2o[m] + nad[m] <=> e4hglu[m] + h[m] + nadh[m]	Arginine and Proline Metabolism	-0.1	0	-1000	0
pristcoa peroxisomal transport	pristcoa[x] <=> pristcoa[c]	Transport, Peroxisomal	-96.5329	0	-216.731	0
S-Adenosyl-L-homocysteine intracellular diffusion	ahcys[c] <=> ahcys[r]	Transport, Endoplasmic Reticular	-48.3439	0	-108.877	0
acetoacetate intracellular transport unknown mechanism	acac[c] <=> acac[x]	Transport, Peroxisomal	-98.1892	-1	-218.247	-1
Biotin reversible transport via proton symport	btn[e] + h[e] <=> btn[c] + h[c]	Transport, Extracellular	-193.166	0	-433.561	0
acetaldehyde mitochondrial diffusion	acald[m] <=> acald[c]	Transport, Mitochondrial	-83.1193	-1	-180.121	-1
cysteinesulfinate-aspartate mitochondrial shuttle	3sala[m] + asp_DASH_L[c] <=> 3sala[c] + asp_DASH_L[m]	Transport, Mitochondrial	-0.1	0	-0.2	0
R group to palmitate conversion	Rtotalcoa[c] <=> pmtcoa[c]	R Group Synthesis	-9.62395	1000	-59.0937	1000
PA6 exchange	s2l2fn2m2masn[e] <=>	Exchange	-10	0	-10	-1
acetaldehyde reversible transport	acald[e] <=> acald[c]	Transport, Extracellular	-126.839	10	-297.674	10
fatty-acyl-CoA elongation (n-C18:3CoA)	h[c] + lnlncgcoa[c] + malcoa[c] + nadph[c] + o2[c] => co2[c] + coa[c] + dlnlcgcoa[c] + h2o[c] + nadp[c]	Fatty acid elongation	0	0.5	0	0.1
carnitine O-aceyltransferase, peroxisomal	crn[x] + ppcoa[x] <=> coa[x] + pcrn[x]	Carnitine shuttle	2	2.1	0	0.1
Taurocholic acid exchange	tchola[e] <=>	Exchange	0.9	1.08333	0	0.086669
Vitamin D3 transport in mitochondria	vitd3[c] => vitd3[m]	Transport, Mitochondrial	1	1000	0	1000
R total flux	R1coa_hs[c] => Rtotalcoa[c]	R Group Synthesis	20.5489	1000	0	1000
25-hydroxyvitamin D3 transport from mitochondria	25hvitd3[m] => 25hvitd3[c]	Transport, Mitochondrial	0.9	1000	0	1000
fatty acid transport via diffusion	arachd[e] <=> arachd[c]	Transport, Extracellular	2.4	10.1	0.25	10.1
Adrenaline secretion via secretory vesicle (ATP driven)	adrnl[c] + atp[c] + h2o[c] => adp[c] + adrnl[e] + h[c] + pi[c]	Transport, Extracellular	0	3.36667	0	0.033333
xanthine oxidase	h2o[x] + hxan[x] + o2[x] => h2o2[x] + xan[x]	Purine Catabolism	0	0.5	0	0.1
keratan sulfate I exchange	ksi[e] <=>	Exchange	-10	0	-10	-1
hydrogen peroxide peroxisomal transport via diffusion	h2o2[c] <=> h2o2[x]	Transport, Peroxisomal	-4	47.3	-13.5	46.6
fatty acyl-CoA desaturase (n-C18:2CoA -> n-C18:3CoA)	h[c] + lnlccoa[c] + nadh[c] + o2[c] => h2o[c] + lnlncgcoa[c] + nad[c]	Fatty acid elongation	0	0.5	0	0.1
lipid, flip-flop intracellular transport	dhcholestanate[m] <=> dhcholestanate[x]	Transport, Peroxisomal	1	1.1	0	0.1
Metanephrine exchange	mepi[e] <=>	Exchange	0	10.1	0	0.1
5-beta-cytochrome P450, family 27, subfamily A, polypeptide 1	h[m] + nadph[m] + o2[m] + xol7ah3[m] => h2o[m] + nadp[m] + xol7ah2al[m]	Bile Acid Biosynthesis	1	1.1	0	0.1
carnitine-propcarnitine carrier, peroxisomal	crn[c] + pcrn[x] => crn[x] + pcrn[c]	Transport, Peroxisomal	2	2.1	0	0.1
aspartate N-acetyltransferase, mitochondrial	accoa[m] + asp_DASH_L[m] => Nacasp[m] + coa[m] + h[m]	Alanine and Aspartate Metabolism	0	101.474	0	0.1
bile acid intracellular transport	dgchol[x] <=> dgchol[c]	Transport, Peroxisomal	1	1.08333	0	0.1
carnitine O-aceyltransferase, mitochondrial	coa[m] + pcrn[m] <=> crn[m] + ppcoa[m]	Carnitine shuttle	2	2.1	0	0.1
Adrenaline exchange	adrnl[e] <=>	Exchange	0	10.1	0	0.1
acyl-Coenzyme A oxidase 2, branched chain	dhcholoylcoa[x] + fadh2[x] + o2[x] => fad[x] + thcholoylcoa[x]	Bile Acid Biosynthesis	1	1.08333	0	0.1
acyl-CoA dehydrogenase (isovaleryl-CoA), mitochondrial	fad[m] + ivcoa[m] => 3mb2coa[m] + fadh2[m]	Valine, Leucine, and Isoleucine Metabolism	1	10	0	10
Tyramine O-sulfate transport (diffusion)	tymsf[c] => tymsf[e]	Transport, Extracellular	0	10.1	0	0.1
fatty acyl-CoA desaturase (n-C18:1CoA -> n-C18:2CoA)	h[c] + nadh[c] + o2[c] + od2coa[c] => h2o[c] + lneldccoa[c] + nad[c]	Fatty acid elongation	0	0.5	0	0.1
5-methylthioadenosine phosphorylase	5mta[c] + pi[c] => 5mdr1p[c] + ade[c]	Arginine and Proline Metabolism	3	3.5	1	3.15
fatty acyl-CoA desaturase (n-C18:2CoA -> n-C18:3CoA)	h[c] + lnlncacoa[c] + nadh[c] + o2[c] => h2o[c] + nad[c] + strdnccoa[c]	Fatty acid elongation	0	0.5	0	0.1
5-Methylthio-5-deoxy-D-ribulose 1-phosphate dehydratase	5mdru1p[c] => dkmpp[c] + h2o[c]	Arginine and Proline Metabolism	3	3.5	1	3.15
citrate transport, mitochondrial	cit[c] + mal_DASH_L[m] <=> cit[m] + mal_DASH_L[c]	Transport, Mitochondrial	-192.066	8	-393.029	-1.8
fatty acid intracellular transport	pmtcoa[c] <=> pmtcoa[x]	Transport, Peroxisomal	0.666667	2	-0.433333	1.3
fatty acid intracellular transport	tmndnccoa[c] <=> tmndnccoa[x]	Transport, Peroxisomal	-0.5	0.076923	-2.65	-0.976923
taurine transport (sodium symport) (cytosol to peroxisome)	na1[c] + taur[c] <=> na1[x] + taur[x]	Taurine and hypotaurine metabolism	1	1.1	0	0.1
cytochrome P450, family 7, subfamily A, polypeptide 1	chsterol[r] + h[r] + nadph[r] + o2[r] => h2o[r] + nadp[r] + xol7a[r]	Bile Acid Biosynthesis	2	2.1	0	0.1
hypoxanthine diffusion in peroxisome	hxan[c] => hxan[x]	Transport, Peroxisomal	0	0.5	0	0.1
Proline dehydrogenase	fad[c] + pro_DASH_L[c] => 1pyr5c[c] + fadh2[c] + h[c]	Arginine and Proline Metabolism	0	2.08333	0	0.105556
acyl-Coenzyme A oxidase 2, branched chain	cholcoas[x] + fadh2[x] + o2[x] => cholcoads[x] + fad[x] + h2o[x]	Bile Acid Biosynthesis	1	1.08333	0	0.1
Vitamin D-25-hydroxylase (D3)	h[m] + nadph[m] + o2[m] + vitd3[m] => 25hvitd3[m] + h2o[m] + nadp[m]	Vitamin D	1	1.5	0	0.65
L-histidine transport in via sodium symport	his_DASH_L[e] + na1[e] => his_DASH_L[c] + na1[c]	Transport, Extracellular	1	1000	1	10.1
lipid, flip-flop intracellular transport	xol7ah2[c] <=> xol7ah2[m]	Transport, Mitochondrial	1	1.1	0	0.1
alpha-methylacyl-CoA racemase (reductase)	dhcholestancoa[x] + o2[x] => dhcholoylcoa[x] + h2o[x]	Bile Acid Biosynthesis	1	1.08333	0	0.1
fatty-acyl-CoA elongation (n-C20:4CoA)	arachdcoa[c] + h[c] + malcoa[c] + nadph[c] + o2[c] => adrncoa[c] + co2[c] + coa[c] + h2o[c] + nadp[c]	Fatty acid elongation	0	0.5	0	0.1
Cytochrome P450 27	nadph[m] + o2[m] + xol7ah2al[m] => dhcholestanate[m] + h2o[m] + nadp[m]	Bile Acid Biosynthesis	1	1.1	0	0.1
peroxisomal thiolase 2	cholcoaone[x] + coa[x] => cholcoa[x] + ppcoa[x]	Bile Acid Biosynthesis	1	1.08333	0	0.1
Chenodeoxyglycocholate exchange	dgchol[e] <=>	Exchange	1	1.08333	0	0.1
hydroxy-delta-5-steroid dehydrogenase, 3 beta- and steroid delta-isomerase 7	nad[r] + xol7a[r] => h[r] + nadh[r] + xol7aone[r]	Bile Acid Biosynthesis	0	2.1	0	0.1
bile acid intracellular transport	tchola[x] <=> tchola[c]	Transport, Peroxisomal	0.9	1.08333	0	0.086667
glycine passive transport to peroxisome	gly[c] <=> gly[x]	Transport, Peroxisomal	0.9	2	-0.1	1.3
Citrate lyase	cit[c] => ac[c] + oaa[c]	Citric Acid Cycle	0	120.401	0	0.1
fatty acid intracellular transport	lgnccoa[c] <=> lgnccoa[x]	Transport, Peroxisomal	-0.333333	0.166667	-1.43333	0.05
fatty acyl-CoA desaturase (n-C24:5CoA -> n-C24:6CoA)	h[c] + nadh[c] + o2[c] + tetpent3coa[c] => h2o[c] + nad[c] + tethex3coa[c]	Fatty acid elongation	0	0.5	0	0.1
S-Adenosyl-L-methionine:catechol O-methyltransferase	adrnl[c] + amet[c] => ahcys[c] + h[c] + mepi[c]	Tyrosine metabolism	0	10.1	0	0.1
Tyramine Sulfotransferase	paps[c] + tym[c] => h[c] + pap[c] + tymsf[c]	Tyrosine metabolism	0	10.1	0	0.1
hydroxylated estrogen derivative transport	hestratriol[c] <=> hestratriol[e]	Transport, Extracellular	1	1.5	0	0.65
alpha-methylacyl-CoA racemase	cholcoar[x] => cholcoas[x]	Bile Acid Biosynthesis	1	1.08333	0	0.1
ATP synthase (four protons for one ATP)	adp[m] + h[c] + pi[m] => atp[m] + h2o[m] + h[m]	Oxidative Phosphorylation	9.49815	314.214	0	299.411
N-Acetyl-L-aspartate amidohydrolase	Nacasp[c] + h2o[c] => ac[c] + asp_DASH_L[c]	Alanine and Aspartate Metabolism	0	101.474	0	0.1
monoacylglycerol acyltransferase	Rtotalcoa[c] + mag_hs[c] => coa[c] + dag_hs[c]	Triacylglycerol Synthesis	0	159.043	0	0.1
aldo-keto reductase family 1, member D1 (delta 4-3-ketosteroid-5-beta-reductase)	h[c] + nadph[c] + xol7aone[c] => nadp[c] + xol7ah[c]	Bile Acid Biosynthesis	1	1.1	0	0.1
bile acid Coenzyme A: amino acid N-acyltransferase	cholcoa[x] + taur[x] => coa[x] + tchola[x]	Bile Acid Biosynthesis	0.9	1.08333	0	0.086667
peroxisomal thiolase 2	coa[x] + dhocholoylcoa[x] => dgcholcoa[x] + ppcoa[x]	Bile Acid Biosynthesis	1	1.08333	0	0.1
hydroxy-delta-5-steroid dehydrogenase, 3 beta- and steroid delta-isomerase 7	nadp[r] + xol7a[r] => h[r] + nadph[r] + xol7aone[r]	Bile Acid Biosynthesis	0	2.1	0	0.1
phosphate transport in/out via three Na+ symporter (irreversible)	na1[e] + pi[e] => na1[c] + pi[c]	Transport, Extracellular	0	1000	0	0.1
Electron transfer flavoprotein-ubiquinone oxidoreductase	etfrd[m] + q10[m] => etfox[m] + q10h2[m]	Fatty acid oxidation	0	1.01523	0	0.2
bile acid Coenzyme A: amino acid N-acyltransferase	dgcholcoa[x] + gly[x] => coa[x] + dgchol[x]	Bile Acid Biosynthesis	1	1.08333	0	0.1
DM sprm(c)	sprm[c] =>	Exchange	1	1.25	0	1.075
ubiquinol-6 cytochrome c reductase, Complex III	ficytC[m] + h[m] + q10h2[m] => focytC[m] + h[c] + q10[m]	Oxidative Phosphorylation	0	1.01523	0	0.2
O2 transport (diffusion)	o2[c] <=> o2[m]	Transport, Mitochondrial	-12	14.5	-22.25	8.8
sterol 12-alpha-hydroxylase	h[r] + nadph[r] + o2[r] + xol7aone[r] => h2o[r] + nadp[r] + xoldiolone[r]	Bile Acid Biosynthesis	0	1.08333	0	0.1
5-methylthioribose-1-phosphate isomerase	5mdr1p[c] <=> 5mdru1p[c]	Arginine and Proline Metabolism	3	3.5	1	3.15
noradrenaline N-methyltransferase	amet[c] + nrpphr[c] => adrnl[c] + ahcys[c] + h[c]	Tyrosine metabolism	0	10.1	0	0.1
L-cystine/glycine exchanger (cystine in)	Lcystin[e] + ser_DASH_L[c] => Lcystin[c] + ser_DASH_L[e]	Transport, Extracellular	0	10	0	0.1
taurine transport (sodium symport) (2:1)	na1[e] + taur[e] <=> na1[c] + taur[c]	Transport, Extracellular	-15.401	1.1	-17	-1
methylglutaconyl-CoA hydratase (reversible), mitochondrial	3mgcoa[m] + h2o[m] <=> hmgcoa[m]	Valine, Leucine, and Isoleucine Metabolism	1	10	0	10
2-oxoisovalerate dehydrogenase (acylating; 4-methyl-2-oxopentaoate), mitochondrial	4mop[m] + coa[m] + nad[m] => co2[m] + ivcoa[m] + nadh[m]	Valine, Leucine, and Isoleucine Metabolism	1	10	0	10
5-beta-cholestane-3-alpha,7-alpha,12-alpha-triol 27-hydroxylase	h[m] + nadph[m] + o2[m] + xoltriol[m] => h2o[m] + nadp[m] + xoltetrol[m]	Bile Acid Biosynthesis	1	1.08333	0	0.1
fatty-acyl-CoA elongation (n-C20:4CoA)	h[c] + malcoa[c] + nadph[c] + o2[c] + strdnccoa[c] => co2[c] + coa[c] + eicostetcoa[c] + h2o[c] + nadp[c]	Fatty acid elongation	0	0.5	0	0.1
4,17 dihydroxy estradiol exchange	hestratriol[e] <=>	Exchange	1	1.5	0	0.65
aldo-keto reductase family 1, member C4 (chlordecone reductase; 3-alpha hydroxysteroid dehydrogenase, type I; dihydrodiol dehydrogenase 4)	h[c] + nadh[c] + xol7ah[c] => nad[c] + xol7ah2[c]	Bile Acid Biosynthesis	1	1.1	0	0.1
lipid, flip-flop intracellular transport	thcholstoic[m] <=> thcholstoic[x]	Transport, Peroxisomal	1	1.08333	0	0.1
N-Acetyl-D-glucosamine exchange	acgam[e] <=>	Exchange	0	30	0	0.3
fatty-acyl-CoA elongation (n-C20:5CoA)	h[c] + malcoa[c] + nadph[c] + o2[c] + tmndnccoa[c] => clpndcoa[c] + co2[c] + coa[c] + h2o[c] + nadp[c]	Fatty acid elongation	0	0.5	0	0.1
hydroxysteroid (17-beta) dehydrogenase 4	cholcoads[x] + h[x] + nadph[x] + o2[x] => cholcoaone[x] + h2o[x] + nadp[x]	Bile Acid Biosynthesis	1	1.08333	0	0.1
hydroxysteroid (17-beta) dehydrogenase 4	h[x] + nadph[x] + o2[x] + thcholoylcoa[x] => dhocholoylcoa[x] + h2o[x] + nadp[x]	Bile Acid Biosynthesis	1	1.08333	0	0.1
fatty-acid--CoA ligase	atp[c] + coa[c] + dcsptn1[c] <=> amp[c] + dcsptn1coa[c] + ppi[c]	Fatty acid activation	1	10	-8.12	10
Very-long-chain-fatty-acid-CoA ligase	atp[x] + coa[x] + dhcholestanate[x] => amp[x] + dhcholestancoa[x] + ppi[x]	Bile Acid Biosynthesis	1	1.1	0	0.1
FADH2 transporter, peroxisomal	fadh2[c] <=> fadh2[x]	Transport, Peroxisomal	2	2.08333	0	0.1
25-Hydroxyvitamin D3 exchange	25hvitd3[e] <=>	Exchange	0.9	1.5	-0.1	0.65
phosphatidylethanolamine flippase	atp[c] + h2o[c] + pe_hs[e] => adp[c] + h[c] + pe_hs[c] + pi[c]	Transport, Extracellular	1	10	0	10
lipid, flip-flop intracellular transport	xoltriol[c] <=> xoltriol[m]	Transport, Mitochondrial	1	1.08333	0	0.1
UDPGlcA endoplasmic reticulum transport via UMP antiport	udpglcur[r] + ump[c] <=> udpglcur[c] + ump[r]	Transport, Endoplasmic Reticular	-38.5857	10	-77.916	10
omega hydroxy hexadecanoate (n-C16:0) exchange	whhdca[e] <=>	Exchange	0	0.5	0	0.1
ceramide transport protein	gluside_hs[c] <=> gluside_hs[r]	Transport, Endoplasmic Reticular	-65.3553	-1	-146.158	-1
Fatty acid omega-hydroxylase	h[c] + hdca[c] + nadph[c] + o2[c] => h2o[c] + nadp[c] + whhdca[c]	CYP Metabolism	0	0.5	0	0.1
spermine synthase	ametam[c] + spmd[c] => 5mta[c] + h[c] + sprm[c]	Urea cycle/amino group metabolism	1	1.25	0	1.075
adenosylmethionine decarboxylase	amet[c] + h[c] => ametam[c] + co2[c]	Arginine and Proline Metabolism	3	3.5	1	3.15
formate-tetrahydrofolate ligase	atp[c] + for[c] + thf[c] <=> 10fthf[c] + adp[c] + pi[c]	Folate Metabolism	-52.1	14.75	-487.191	14.4
hyaluronan synthase	uacgam[c] + udpglcur[c] => h[c] + ha_pre1[e] + udp[c]	Hyaluronan Metabolism	0	41.5093	0	0.1
cytochrome P450 1B1	estradiol[r] + h[r] + nadph[r] + o2[r] => h2o[r] + hestratriol[r] + nadp[r]	Steroid Metabolism	1	1.5	0	0.65
10-Formyltetrahydrofolate lysosomal transport via diffusion	10fthf[c] <=> 10fthf[l]	Transport, Lysosomal	-48.2665	0	-108.365	0
5-beta-cholestane-3-alpha,7-alpha,12-alpha-triol 27-hydroxylase	nadp[m] + xoltetrol[m] => h[m] + nadph[m] + thcholst[m]	Bile Acid Biosynthesis	1	1.08333	0	0.1
omega hydroxy tetradecanoate (n-C14:0) exchange	whttdca[e] <=>	Exchange	0	0.5	0	0.1
Prostaglandin G/H synthase	arachd[c] + h[c] + nadph[c] + o2[c] => h2o[c] + nadp[c] + prostgh2[c]	Eicosanoid Metabolism	1	1.25	0	1.075
fatty acyl-CoA desaturase (n-C18:1CoA -> n-C18:2CoA)	h[c] + nadh[c] + o2[c] + odecoa[c] => h2o[c] + lneldccoa[c] + nad[c]	Fatty acid elongation	0	0.5	0	0.1
transport into the mitochondria from cytosol (carnitine)	pcrn[c] => pcrn[m]	Carnitine shuttle	2	2.1	0	0.1
Propionate exchange	ppa[e] <=>	Exchange	-10	0	-10	-2
Biotin transport, nuclear	btn[c] <=> btn[n]	Transport, Nuclear	-96.5329	0	-216.731	0
phosphatidate scramblase	pa_hs[c] <=> pa_hs[r]	Transport, Endoplasmic Reticular	-96.5916	0	-220.907	0
Prostaglandin-H2 D-isomerase [Precursor]	prostgh2[c] <=> prostgd2[c]	Eicosanoid Metabolism	1	1.25	0	1.075
metanephrine secretion via secretory vesicle (ATP driven)	atp[c] + h2o[c] + mepi[c] => adp[c] + h[c] + mepi[e] + pi[c]	Transport, Extracellular	0	3.36667	0	0.033333
sphingosine intracellular transport	sphings[c] <=> sphings[r]	Transport, Endoplasmic Reticular	-194.066	-1	-434.461	-1
S-Formylglutathione hydralase	Sfglutth[c] + h2o[c] <=> for[c] + gthrd[c] + h[c]	Tyrosine metabolism	-56.6	10.3	-423.928	10.3
Very-long-chain-fatty-acid-CoA ligase	atp[x] + coa[x] + thcholstoic[x] => amp[x] + cholcoar[x] + ppi[x]	Bile Acid Biosynthesis	1	1.08333	0	0.1
hyaluronan synthase	ha_pre1[e] + uacgam[c] + udpglcur[c] => h[c] + ha[e] + udp[c]	Hyaluronan Metabolism	0	25.7547	0	0.1
N-acetyl-L-aspartate transport (mitochondria to cytosol)	Nacasp[m] => Nacasp[c]	Transport, Mitochondrial	0	101.474	0	0.1
H transporter, peroxisome	h[c] <=> h[x]	Transport, Peroxisomal	-86.5329	13	-208.731	11.3
aldo-keto reductase family 1, member D1 (delta 4-3-ketosteroid-5-beta-reductase)	h[c] + nadph[c] + xoldiolone[c] => nadp[c] + xoldioloneh[c]	Bile Acid Biosynthesis	1	1.08333	0	0.1
aldo-keto reductase family 1, member C4 (chlordecone reductase; 3-alpha hydroxysteroid dehydrogenase, type I; dihydrodiol dehydrogenase 4)	h[c] + nadh[c] + xoldioloneh[c] => nad[c] + xoltriol[c]	Bile Acid Biosynthesis	1	1.08333	0	0.1
coenzyme A transport, peroxisomal	coa[c] <=> coa[x]	Transport, Peroxisomal	-104.189	-7	-224.247	-7
phosphatidylserine flippase	atp[c] + h2o[c] + ps_hs[e] => adp[c] + h[c] + pi[c] + ps_hs[c]	Transport, Extracellular	1	10	0	10
hyaluronan exchange	ha[e] <=>	Exchange	-10	24.7547	-10	-0.9
Prostaglandin D2 exchange	prostgd2[e] <=>	Exchange	1	1.25	0	1.075
sterol 12-alpha-hydroxylase (nadh)	h[r] + nadh[r] + o2[r] + xol7aone[r] => h2o[r] + nad[r] + xoldiolone[r]	Bile Acid Biosynthesis	0	1.08333	0	0.1
2,3-diketo-5-methylthio-1-phosphopentane degradation reaction	dkmpp[c] + h2o[c] + o2[c] => 2kmb[c] + for[c] + h[c] + pi[c]	Arginine and Proline Metabolism	3	3.5	1	3.15
mannose-6-phosphate isomerase	man6p[c] <=> f6p[c]	Fructose and Mannose Metabolism	-21.7118	100	-86.9437	100
intracellular transport	cdpdag_hs[c] <=> cdpdag_hs[m]	Transport, Mitochondrial	-15.3051	-3.9	-28.084	-3.9
25-hydroxyvitamin D3 transport from cytoplasm	25hvitd3[c] => 25hvitd3[e]	Transport, Extracellular	0.9	1000	0	1000
(R)-Pantothenate exchange	pnto_DASH_R[e] <=>	Exchange	-4.04151	-1	-8.16637	-1
deoxyribose transport via diffusion	drib[e] <=> drib[c]	Transport, Extracellular	-62.0112	10	-156.594	10
5-beta-cholestane-3-alpha,7-alpha,12-alpha-triol 27-hydroxylase	nadph[m] + o2[m] + thcholst[m] => h2o[m] + nadp[m] + thcholstoic[m]	Bile Acid Biosynthesis	1	1.08333	0	0.1
5-beta-cytochrome P450, family 27, subfamily A, polypeptide 1	h[m] + nadph[m] + o2[m] + xol7ah2[m] => h2o[m] + nadp[m] + xol7ah3[m]	Bile Acid Biosynthesis	1	1.1	0	0.1
fatty acid transport via diffusion	tmndnc[e] <=> tmndnc[c]	Transport, Extracellular	1	10	-1.65	10
cytochrome c oxidase, mitochondrial Complex IV	focytC[m] + h[m] + o2[m] => ficytC[m] + h2o[m] + h[c] + o2s[m]	Oxidative Phosphorylation	0	0.507614	0	0.1
fatty-acid--CoA ligase	atp[c] + coa[c] + tmndnc[c] <=> amp[c] + ppi[c] + tmndnccoa[c]	Fatty acid activation	1	10	-1.65	10
Tyramine O-sulfate exchange	tymsf[e] <=>	Exchange	0	10.1	0	0.1
Fatty acid omega-hydroxylase	h[c] + nadph[c] + o2[c] + ttdca[c] => h2o[c] + nadp[c] + whttdca[c]	CYP Metabolism	0	0.5	0	0.1
chitinase, extracellular	chtn[e] + h2o[e] => acgam[e]	Aminosugar Metabolism	0	10	0	0.1
L-Tyrosine carboxy-lyase	h[c] + tyr_DASH_L[c] => co2[c] + tym[c]	Tyrosine metabolism	0	10.1	0	0.1
IMP cyclohydrolase	h2o[c] + imp[c] <=> fprica[c]	IMP Biosynthesis	-21.0218	-1	-54.8806	-1
fatty acyl-CoA desaturase (n-C18:1CoA -> n-C18:2CoA)	h[c] + nadh[c] + o2[c] + vacccoa[c] => h2o[c] + lneldccoa[c] + nad[c]	Fatty acid elongation	0	0.5	0	0.1
dihydroceramide desaturase	dhcrm_hs[c] + fad[c] => crm_hs[c] + fadh2[c]	Sphingolipid Metabolism	1	3.08333	1	1.10556
glucose-6-phosphate dehydrogenase, endoplasmic reticulum	g6p[r] + nad[r] <=> 6pgl[r] + h[r] + nadh[r]	Pentose Phosphate Pathway	-1000	1.45833	-1000	0.483334
phosphate transporter, mitochondrial	h[c] + pi[c] <=> h[m] + pi[m]	Transport, Mitochondrial	-1000	332.817	-1000	78.0087
L-Histidine exchange	his_DASH_L[e] <=>	Exchange	-10	0	-10	-0.9
electron transfer flavoprotein	etfox[m] + fadh2[m] => etfrd[m] + fad[m]	Fatty acid oxidation	0	1.01523	0	0.2
methylcrotonoyl-CoA carboxylase, mitochondrial	3mb2coa[m] + atp[m] + hco3[m] <=> 3mgcoa[m] + adp[m] + h[m] + pi[m]	Valine, Leucine, and Isoleucine Metabolism	1	10	0	10
Vitamin D3 exchange	vitd3[e] <=>	Exchange	-10	-3.94444	-10	-1.92778
bile acid intracellular transport	dgchol[e] <=> dgchol[c]	Transport, Extracellular	-1.08333	-1	-0.1	0
FAD transporter, peroxisomal	fad[c] <=> fad[x]	Transport, Peroxisomal	-2.08333	-2	-0.1	0
glucose 6-phosphate dehydrogenase, endoplasmic reticulum	g6p[r] + nadp[r] <=> 6pgl[r] + h[r] + nadph[r]	Pentose Phosphate Pathway	-1.45833	1000	-0.483334	1000
Estrone 3-sulfate exchange	estrones[e] <=>	Exchange	-10	-1	-10	0
lipid, flip-flop intracellular transport	xoldiolone[c] <=> xoldiolone[r]	Transport, Endoplasmic Reticular	-1.08333	-1	-0.1	0
valine transaminase, mitochondiral	akg[m] + val_DASH_L[m] <=> 3mob[m] + glu_DASH_L[m]	Valine, Leucine, and Isoleucine Metabolism	-771.263	10	-442.915	10
leucine mitochondrial transport	leu_DASH_L[c] <=> leu_DASH_L[m]	Transport, Mitochondrial	-764.363	10	-436.296	10
L-Leucine exchange	leu_DASH_L[e] <=>	Exchange	-10	-1	-10	0
Isoleucine mitochondrial transport	ile_DASH_L[c] <=> ile_DASH_L[m]	Transport, Mitochondrial	-771.263	10	-442.915	10
lipid, flip-flop intracellular transport	xol7aone[c] <=> xol7aone[r]	Transport, Endoplasmic Reticular	-1.1	-1	-0.1	0
leucine transaminase, mitochondrial	akg[m] + leu_DASH_L[m] <=> 4mop[m] + glu_DASH_L[m]	Valine, Leucine, and Isoleucine Metabolism	-764.363	10	-436.296	10
phosphoglycerate mutase	2pg[c] <=> 3pg[c]	Glycolysis/Gluconeogenesis	-1000	-618.102	-1000	-339.657
chitin exchange	chtn[e] <=>	Exchange	-10	0	-0.1	0
ammonia nuclear transport	nh4[c] <=> nh4[n]	Transport, Nuclear	-107.51	0	-0.2	0
sodium transport via diffusion (perioxisome)	na1[c] <=> na1[x]	Transport, Peroxisomal	-1.1	-1	-0.1	0
phosphoglycerate kinase	3pg[c] + atp[c] <=> 13dpg[c] + adp[c]	Glycolysis/Gluconeogenesis	-999	-617.202	-999	-368.456
phosphatidylethanolamine (homo sapiens) exchange	pe_hs[e] <=>	Exchange	-10	-1	-10	0
glucuronate transport into lysososme	glcur[c] + h[c] <=> glcur[l] + h[l]	Transport, Lysosomal	-50.2518	-2	-20.2	-2
phosphatidylserine (homo sapiens) exchange	ps_hs[e] <=>	Exchange	-10	-1	-10	0
AMP transporter, peroxisome	amp[c] <=> amp[x]	Transport, Peroxisomal	-2.1	-2	-0.1	0
Valine reversible mitochondrial transport	val_DASH_L[c] <=> val_DASH_L[m]	Transport, Mitochondrial	-771.263	10	-442.915	10
superoxide anion transport via diffusion (mitochondria)	o2s[c] <=> o2s[m]	Transport, Mitochondrial	-0.010152	4	-0.002	4
xenobiotic transport	whhdca[e] <=> whhdca[c]	Transport, Extracellular	-0.5	0	-0.1	0
L-Tyrosine exchange	tyr_DASH_L[e] <=>	Exchange	-10	0.1	-0.2	0.1
hydroxylated estrogen derivative transport	hestratriol[c] <=> hestratriol[r]	Transport, Endoplasmic Reticular	-1.5	-1	-0.65	0
prostaglandin transport via bicarbonate countertransport	hco3[c] + prostgd2[e] <=> hco3[e] + prostgd2[c]	Transport, Extracellular	-1.25	-1	-1.075	0
isoleucine transaminase, mitochondrial	akg[m] + ile_DASH_L[m] <=> 3mop[m] + glu_DASH_L[m]	Valine, Leucine, and Isoleucine Metabolism	-771.263	10	-442.915	10
xenobiotic transport	whttdca[e] <=> whttdca[c]	Transport, Extracellular	-0.5	0	-0.1	0

## Sheet: blood analysis MCI
Reactions which their fluxes are predicted to increase/decrease in MCI in blood leukocytes (including their flux predictions)
Reaction Name	Reaction description	Pathway	min flux in control	max flux in control	min flux in MCI	max flux in MCI
D-tagatose uptake via diffusion	tagat_DASH_D[e] => tagat_DASH_D[c]	Transport, Extracellular	0	0.1	0	10
docosa-4,7,10,13,16-pentaenoic acid (n-6) exchange	dcsptn1[e] <=>	Exchange	-10	-1	-10	9
alanine-glyoxylate transaminase (irreversible), (peroxisomal)	ala_DASH_L[x] + glx[x] => gly[x] + pyr[x]	Alanine and Aspartate Metabolism	0	0.1	0	2
2-Aminoacrylate sulfotransferase	2amac[c] + nadph[c] + paps[c] => Lcyst[c] + nadp[c] + pap[c]	Cysteine Metabolism	0	17.2	1.33333	17.2
proline oxidase (L-proline, NAD)	nad[c] + pro_DASH_L[c] => 1pyr5c[c] + h[c] + nadh[c]	Arginine and Proline Metabolism	0	1000	1.85556	1000
Vitamin D3 exchange	vitd3[e] <=>	Exchange	-10	-3.94444	-10	-0.944444
carnitine-acetylcarnitine carrier, peroxisomal	acrn[x] + crn[c] => acrn[c] + crn[x]	Transport, Peroxisomal	1	98.5225	9	183.776
serine-pyruvate aminotransferase (irreversible), peroxisomal	pyr[x] + ser_DASH_L[x] => ala_DASH_L[x] + hpyr[x]	Glycine, Serine, and Threonine Metabolism	0	0.1	0	2
L-2-amino-3-oxobutanoate decarboxylation, mitochondrial (spontaneous)	2aobut[m] + h[m] => aact[m] + co2[m]	Glycine, Serine, and Threonine Metabolism	0	0.1	0	2
thymidine transport (1:2 Na/Thymd cotransport)	na1[e] + thymd[e] => na1[c] + thymd[c]	Transport, Extracellular	0	0.1	0	10
Beta oxidation of long chain fatty acid	coa[x] + h2o[x] + nad[x] + o2[x] + tetpent6coa[x] => accoa[x] + dcsptn1coa[x] + h2o2[x] + h[x] + nadh[x]	Fatty acid oxidation, peroxisome	0	0.333333	0	1.66667
2-methylcitrate synthase	h2o[c] + oaa[c] + ppcoa[c] => 2mcit[c] + coa[c] + h[c]	Propanoate Metabolism	1	20.2	3	20.2
fatty acid intracellular transport	tethex3coa[c] <=> tethex3coa[x]	Transport, Peroxisomal	0	0.333333	0	1.66667
prostaglandin transport via bicarbonate countertransport	hco3[c] + prostge1[e] <=> hco3[e] + prostge1[c]	Transport, Extracellular	0	0.1	0	342.656
bile acid intracellular transport	dgchol[e] <=> dgchol[c]	Transport, Extracellular	-1.08333	-1	-0.1	0
FAD transporter, peroxisomal	fad[c] <=> fad[x]	Transport, Peroxisomal	-2.08333	-2	-0.1	0
Hydroxypyruvate reductase (NADPH)	h[c] + hpyr[c] + nadph[c] => glyc_DASH_R[c] + nadp[c]	Glyoxylate and Dicarboxylate Metabolism	0	0.1	0	1
glucose 6-phosphate dehydrogenase, endoplasmic reticulum	g6p[r] + nadp[r] <=> 6pgl[r] + h[r] + nadph[r]	Pentose Phosphate Pathway	-1.45833	1000	0.5	1000
Estrone 3-sulfate exchange	estrones[e] <=>	Exchange	-10	-1	-10	0
O2 transport, peroxisomal	o2[c] <=> o2[x]	Transport, Peroxisomal	-18.5	8	-10.5	23.1
D-Tagatose 1-phosphate D-glyceraldehyde-3-phosphate-lyase	tag1p_DASH_D[c] <=> dhap[c] + glyald[c]	Galactose metabolism	0	0.1	0	10
fatty acid intracellular transport	tetpent6coa[c] <=> tetpent6coa[x]	Transport, Peroxisomal	0	0.333333	0	1.66667
inosine transport in via sodium (1:2) symport	ins[e] + na1[e] => ins[c] + na1[c]	Transport, Extracellular	0	0.1	0	1000
Glutamate formimidoyltransferase	forglu[c] + h[c] + thf[c] => 5forthf[c] + glu_DASH_L[c]	Histidine Metabolism	0	0.1	0	10
L-glutamate 5-semialdehyde dehydratase, reversible, mitochondrial	glu5sa[m] <=> 1pyr5c[m] + h2o[m] + h[m]	Arginine and Proline Metabolism	-2.2	628.564	7.15421	916.713
Beta oxidation of long chain fatty acid	adrncoa[x] + coa[x] + h2o[x] + nad[x] + o2[x] => accoa[x] + arachdcoa[x] + h2o2[x] + h[x] + nadh[x]	Fatty acid oxidation, peroxisome	0	0.333333	0	1.66667
Deoxyadenosine deaminase	dad_DASH_2[c] + h2o[c] + h[c] => din[c] + nh4[c]	Nucleotides	0	110.15	1	151.174
lipid, flip-flop intracellular transport	xoldiolone[c] <=> xoldiolone[r]	Transport, Endoplasmic Reticular	-1.08333	-1	-0.1	0
5-Oxoproline amidohydrolase (ATP-hydrolysing) (ir)	5oxpro[c] + atp[c] + h2o[c] => adp[c] + glu_DASH_L[c] + h[c] + pi[c]	Glutathione Metabolism	0	0.1	0	120.873
gamma-glutamylcyclotransferase	gluala[e] => 5oxpro[c] + ala_DASH_L[c]	Glutathione Metabolism	0	0.1	0	120.873
chloride transport via formate countertransport (2:1)	cl[e] + for[c] => cl[c] + for[e]	Transport, Extracellular	0	66.75	0	231.123
valine transaminase, mitochondiral	akg[m] + val_DASH_L[m] <=> 3mob[m] + glu_DASH_L[m]	Valine, Leucine, and Isoleucine Metabolism	-771.263	10	-410.159	10
L-1-pyrroline-3-hydroxy-5-carboxylate dehydrogenase	1p3h5c[m] + h2o[m] + nad[m] => e4hglu[m] + h[m] + nadh[m]	Arginine and Proline Metabolism	0	0.1	0	1000
leucine mitochondrial transport	leu_DASH_L[c] <=> leu_DASH_L[m]	Transport, Mitochondrial	-764.363	10	-402.706	10
Formate exchange	for[e] <=>	Exchange	0	66.75	0	231.123
glycine-cleavage complex (lipoylprotein), mitochondrial	gly[m] + h[m] + lpro[m] <=> alpro[m] + co2[m]	Glycine, Serine, and Threonine Metabolism	0	27.3	0	280.4
orotidine-5-phosphate decarboxylase	h[c] + orot5p[c] => co2[c] + ump[c]	Pyrimidine Biosynthesis	0	0.2	0	1.03046
ketohexokinase (D-tagatose)	atp[c] + tagat_DASH_D[c] => adp[c] + h[c] + tag1p_DASH_D[c]	Galactose metabolism	0	0.1	0	10
histidase	his_DASH_L[c] => nh4[c] + urcan[c]	Histidine Metabolism	0	0.1	0	10
glycerate kinase	atp[c] + glyc_DASH_R[c] => 2pg[c] + adp[c] + h[c]	Glyoxylate and Dicarboxylate Metabolism	0	0.1	0	1
L-Serine hydro-lyase	ser_DASH_L[c] => 2amac[c] + h2o[c]	Glycine, Serine, and Threonine Metabolism	0	26.4	1.33333	186.18
Isoleucine mitochondrial transport	ile_DASH_L[c] <=> ile_DASH_L[m]	Transport, Mitochondrial	-771.263	10	-410.159	10
Beta oxidation of long chain fatty acid	coa[x] + dcsptn1coa[x] + h2o[x] + nad[x] + o2[x] => accoa[x] + h2o2[x] + h[x] + nadh[x] + tmndnccoa[x]	Fatty acid oxidation, peroxisome	0	0.333333	0	1.66667
keratan sulfate I, degradation product 1 exchange	ksi_deg1[e] <=>	Exchange	0	10	1	10
Lecithin-cholesterol acyltransferase	chsterol[e] + pchol_hs[e] => lpchol_hs[e] + xolest2_hs[e]	Fatty Acid Metabolism	0	0.1	0	19.0556
glucosamine-6-phosphate deaminase	gam6p[c] + h2o[c] => f6p[c] + nh4[c]	Aminosugar Metabolism	0	283.52	1	376.971
phosphoglycerate dehydrogenase	3pg[c] + nad[c] => 3php[c] + h[c] + nadh[c]	Glycine, Serine, and Threonine Metabolism	0	0.1	0	283.437
prostaglandine E1 transport (ATP-dependent)	atp[c] + h2o[c] + prostge1[c] => adp[c] + h[c] + pi[c] + prostge1[e]	Transport, Extracellular	0	0.1	0	342.656
phosphofructokinase	atp[c] + f6p[c] => adp[c] + fdp[c] + h[c]	Glycolysis/Gluconeogenesis	0	675.082	1	802.007
2-Methylcitrate exchange	2mcit[e] <=>	Exchange	1	20.2	3	20.2
methanol exchange	meoh[e] <=>	Exchange	-10	56.75	-10	458.829
nC20:4 exchange	arachd[e] <=>	Exchange	-10	-2.5	-10	-1
2-methylcitrate transport via diffusion	2mcit[c] <=> 2mcit[e]	Transport, Extracellular	1	20.2	3	20.2
L-lactate dehydrogenase	lac_DASH_L[c] + nad[c] <=> h[c] + nadh[c] + pyr[c]	Glycolysis/Gluconeogenesis	-1000	4.27725	-1000	59.9256
adenosine transport (1:2 Na/Adn cotransport)	adn[e] + na1[e] => adn[c] + na1[c]	Transport, Extracellular	0	0.1	0	1000
methenyltetrahydrifikate cyclohydrolase, mitochondrial	h2o[m] + methf[m] <=> 10fthf[m] + h[m]	Folate Metabolism	1	27.4	1	280.5
Beta oxidation of long chain fatty acid	coa[x] + h2o[x] + nad[x] + o2[x] + tettet6coa[x] => accoa[x] + adrncoa[x] + h2o2[x] + h[x] + nadh[x]	Fatty acid oxidation, peroxisome	0	0.333333	0	1.66667
uridine transport in via sodium symport (1:2)	na1[e] + uri[e] => na1[c] + uri[c]	Transport, Extracellular	0	0.1	0	1000
lipid, flip-flop intracellular transport	xol7aone[c] <=> xol7aone[r]	Transport, Endoplasmic Reticular	-1.1	-1	-0.1	0
glycine-cleavage system (lipoamide) irreversible, mitochondrial	alpam[m] + thf[m] => dhlam[m] + mlthf[m] + nh4[m]	Glycine, Serine, and Threonine Metabolism	0	27.3	0	280.4
Propionate transport, diffusion	ppa[e] => ppa[c]	Transport, Extracellular	0	10	2	10
L-Serine exchange	ser_DASH_L[e] <=>	Exchange	-10	16.4	-10	148.07
2-Aminoacrylate hydrolysis	2amac[c] + h2o[c] => nh4[c] + pyr[c]	Glycine, Serine, and Threonine Metabolism	0	25.5333	0	184.185
5,6,7,8-Tetrahydrofolate transport, diffusion, mitochondrial	thf[c] <=> thf[m]	Transport, Mitochondrial	0.9	65.3607	0.9	280.5
leucine transaminase, mitochondrial	akg[m] + leu_DASH_L[m] <=> 4mop[m] + glu_DASH_L[m]	Valine, Leucine, and Isoleucine Metabolism	-764.363	10	-402.706	10
glycine-cleavage complex (lipoamide), mitochondrial	dhlam[m] + nad[m] <=> h[m] + lpam[m] + nadh[m]	Glycine, Serine, and Threonine Metabolism	0	27.3	0	280.4
(S)-Glycerate exchange	glyc_DASH_S[e] <=>	Exchange	0	0.1	0	1
cytochrome P450 2A6	coumarin[c] + h[c] + nadph[c] + o2[c] => h2o[c] + hcoumarin[c] + nadp[c]	CYP Metabolism	0	0.1	0	1
phosphoglycerate mutase	2pg[c] <=> 3pg[c]	Glycolysis/Gluconeogenesis	-1000	-618.102	-1000	-316.902
beta-Carotene dioxygenase	caro[c] + o2[c] => retinal[c]	Vitamin A Metabolism	0	0.1	0	1
carbamoyl-phosphate synthase (glutamine-hydrolysing)	atp[c] + gln_DASH_L[c] + h2o[c] + hco3[c] => adp[c] + cbp[c] + glu_DASH_L[c] + h[c] + pi[c]	Pyrimidine Biosynthesis	0	0.2	0	1.03046
fatty acyl-CoA desaturase (n-C22:4CoA -> n-C22:5CoA)	adrncoa[x] + h[x] + nadh[x] + o2[x] => dcsptn1coa[x] + h2o[x] + nad[x]	Fatty acid elongation	0	1	0	10.3333
dihydoorotic acid dehydrogenase (quinone10)	dhor_DASH_S[c] + q10[m] => orot[c] + q10h2[m]	Pyrimidine Biosynthesis	0	0.2	0	1.03046
6-phosphofructo-2-kinase	atp[c] + f6p[c] => adp[c] + f26bp[c] + h[c]	Fructose and Mannose Metabolism	0	193.066	1	343.656
sodium transport via diffusion (perioxisome)	na1[c] <=> na1[x]	Transport, Peroxisomal	-1.1	-1	-0.1	0
glycine C-acetyltransferase	accoa[m] + gly[m] <=> 2aobut[m] + coa[m]	Glycine, Serine, and Threonine Metabolism	0	0.1	0	2
phosphoglycerate kinase	3pg[c] + atp[c] <=> 13dpg[c] + adp[c]	Glycolysis/Gluconeogenesis	-999	-617.202	-999	-380.209
phosphatidylethanolamine (homo sapiens) exchange	pe_hs[e] <=>	Exchange	-10	-1	-10	0
guanosine transport in via sodium (1:2) symport	gsn[e] + na1[e] => gsn[c] + na1[c]	Transport, Extracellular	0	0.1	0	1000
formimidoyltransferase cyclodeaminase	5forthf[c] + h[c] => methf[c] + nh4[c]	Folate Metabolism	0	0.1	0	10
Beta oxidation of long chain fatty acid	arachcoa[x] + coa[x] + h2o[x] + nad[x] + o2[x] => accoa[x] + h2o2[x] + h[x] + nadh[x] + stcoa[x]	Fatty acid oxidation, peroxisome	0	0.333333	0	1.66667
cytosine transport via facilated diffusion	csn[e] <=> csn[c]	Transport, Extracellular	0	0.1	0	10
Beta oxidation of long chain fatty acid	coa[x] + h2o[x] + hexccoa[x] + nad[x] + o2[x] => accoa[x] + h2o2[x] + h[x] + lgnccoa[x] + nadh[x]	Fatty acid oxidation, peroxisome	0	0.333333	0	1.66667
L-cystine/L-glutamate exchanger	Lcystin[e] + glu_DASH_L[c] => Lcystin[c] + glu_DASH_L[e]	Transport, Extracellular	0	10	7.9	10
serine C-palmitoyltransferase	h[c] + pmtcoa[c] + ser_DASH_L[c] => 3dsphgn[c] + co2[c] + coa[c]	Sphingolipid Metabolism	1	27.4	1	102.901
acetyl-CoA C-acetyltransferase	accoa[c] <=> aacoa[c] + coa[c]	Tryptophan metabolism	-1000	44.0663	-1000	218.144
L-cysteine/glycine exchanger	cys_DASH_L[c] + gly[e] => cys_DASH_L[e] + gly[c]	Transport, Extracellular	0	0.1	0	1000
aspartate carbamoyltransferase (reversible)	asp_DASH_L[c] + cbp[c] <=> cbasp[c] + h[c] + pi[c]	Pyrimidine Biosynthesis	0	0.2	0	1.03046
L-Proline exchange	pro_DASH_L[e] <=>	Exchange	-2.3	628.53	7.15421	727.977
alpha-fucosidase, extracellular	h2o[e] + ksi[e] => fuc_DASH_L[e] + ksi_deg1[e]	Keratan sulfate degradation	0	10	1	10
Fructose-2,6-bisphosphate 2-phosphatase	f26bp[c] + h2o[c] => f6p[c] + pi[c]	Fructose and Mannose Metabolism	0	193.066	1	343.656
fatty acid intracellular transport	tettet6coa[c] <=> tettet6coa[x]	Transport, Peroxisomal	0	0.333333	0	1.66667
alpha-fucosidase, extracellular	h2o[e] + s2l2fn2m2masn[e] => fuc_DASH_L[e] + s2l2n2m2masn[e]	N-Glycan Degradation	0	10	1	10
glycine-cleavage complex (lipoylprotein), mitochondrial	dhlpro[m] + nad[m] <=> h[m] + lpro[m] + nadh[m]	Glycine, Serine, and Threonine Metabolism	0	27.3	0	280.4
cytidine transport (1:2 Na/cytd cotransport)	cytd[e] + na1[e] => cytd[c] + na1[c]	Transport, Extracellular	0	0.1	0	1000
hydroxypyruvate reductase (NADH)	h[c] + hpyr[c] + nadh[c] => glyc_DASH_S[c] + nad[c]	Glyoxylate and Dicarboxylate Metabolism	0	0.1	0	1
Deoxyadenosine deaminase, extracellular	dad_DASH_2[e] + h2o[e] + h[e] => din[e] + nh4[e]	Nucleotides	0	110.15	1	151.174
3-Dehydrosphinganine reductase	3dsphgn[c] + h[c] + nadph[c] => nadp[c] + sphgn[c]	Sphingolipid Metabolism	1	27.4	1	102.901
L-serine transport, peroxisomal	ser_DASH_L[c] <=> ser_DASH_L[x]	Transport, Peroxisomal	0	0.1	0	2
Glycine exchange	gly[e] <=>	Exchange	-10	16.4	-10	200.631
fatty acid intracellular transport	tetpent3coa[c] <=> tetpent3coa[x]	Transport, Peroxisomal	0	0.333333	0	1.66667
xenobiotic transport	coumarin[e] <=> coumarin[c]	Transport, Extracellular	0	0.1	0	1
cholesterol ester (from FULLR2) exchange	xolest2_hs[e] <=>	Exchange	0	0.1	0	19.0556
Beta oxidation of long chain fatty acid	c226coa[x] + coa[x] + h2o[x] + nad[x] => accoa[x] + h[x] + nadh[x] + tmndnccoa[x]	Fatty acid oxidation, peroxisome	0	0.5	0	2
formate dehydrogenase	for[c] + nad[c] => co2[c] + nadh[c]	Fatty Acid Metabolism	0	66.75	0	254.595
phosphatidylserine (homo sapiens) exchange	ps_hs[e] <=>	Exchange	-10	-1	-10	0
cytidylate kinase (CMP,UTP),nuclear	cmp[n] + utp[n] <=> cdp[n] + udp[n]	Nucleotides	-1000	1000	1	1000
inosine transport in via sodium symport	ins[e] + na1[e] => ins[c] + na1[c]	Transport, Extracellular	0	0.1	0	1000
L-glycerate export	glyc_DASH_S[c] => glyc_DASH_S[e]	Transport, Extracellular	0	0.1	0	1
Beta oxidation of long chain fatty acid	coa[x] + h2o[x] + nad[x] + o2[x] + tethex3coa[x] => accoa[x] + c226coa[x] + h2o2[x] + h[x] + nadh[x]	Fatty acid oxidation, peroxisome	0	0.333333	0	1.66667
AMP transporter, peroxisome	amp[c] <=> amp[x]	Transport, Peroxisomal	-2.1	-2	-0.1	0
Beta oxidation of long chain fatty acid	coa[x] + h2o[x] + nad[x] + o2[x] + tetpent3coa[x] => accoa[x] + clpndcoa[x] + h2o2[x] + h[x] + nadh[x]	Fatty acid oxidation, peroxisome	0	0.333333	0	1.66667
Valine reversible mitochondrial transport	val_DASH_L[c] <=> val_DASH_L[m]	Transport, Mitochondrial	-771.263	10	-410.159	10
glycine-cleavage complex (lipoamide), mitochondrial	gly[m] + h[m] + lpam[m] <=> alpam[m] + co2[m]	Glycine, Serine, and Threonine Metabolism	0	27.3	0	280.4
nC22:6 exchange	crvnc[e] <=>	Exchange	-10	-1	-10	9
L-Lactate dehydrogenase, cytosolic/mitochondrial	ficytC[m] + lac_DASH_L[c] => focytC[m] + h[c] + pyr[c]	Pyruvate Metabolism	0	0.2	0	1.03046
urocanase	h2o[c] + urcan[c] => 4izp[c]	Histidine Metabolism	0	0.1	0	10
Aminoacetone transport (mitochondrial)	aact[m] => aact[c]	Transport, Mitochondrial	0	0.1	0	2
glycine passive transport to mitochondria	gly[c] <=> gly[m]	Transport, Mitochondrial	8.8	35.2	8.8	288.944
sulfate transport via chloride countertransport (2:1)	cl[c] + so4[e] => cl[e] + so4[c]	Transport, Extracellular	0	5.1	0	505.05
sph1p transport	sph1p[c] <=> sph1p[e]	Transport, Extracellular	-10	25.4	-10	100.901
Beta oxidation of long chain fatty acid	coa[x] + h2o[x] + nad[x] + o2[x] + stcoa[x] => accoa[x] + h2o2[x] + h[x] + nadh[x] + pmtcoa[x]	Fatty acid oxidation, peroxisome	0	0.333333	0	1.66667
fatty acid intracellular transport	hexccoa[c] <=> hexccoa[x]	Transport, Peroxisomal	0	0.333333	0	1.66667
Cytosine deaminase	csn[c] + h2o[c] + h[c] => nh4[c] + ura[c]	Pyrimidine Catabolism	0	0.1	0	10
Taurine exchange	taur[e] <=>	Exchange	-1.1	15.401	1	16.7343
C-4 methyl sterol oxidase	4mzym_int2[r] + nad[r] + o2[r] => co2[r] + h[r] + nadh[r] + zym_int2[r]	Cholesterol Metabolism	0	1.05556	1	1.11111
Adenosine deaminase, extracellular	adn[e] + h2o[e] + h[e] => ins[e] + nh4[e]	Nucleotides	0	110.15	1	151.174
imidazolonepropionase	4izp[c] + h2o[c] => forglu[c] + h[c]	Histidine Metabolism	0	0.1	0	10
phosphoserine phosphatase (L-serine)	h2o[c] + pser_DASH_L[c] => pi[c] + ser_DASH_L[c]	Glycine, Serine, and Threonine Metabolism	0	0.1	0	283.437
sulfate transport via oxalate countertransport (2:1)	oxa[c] + so4[e] => oxa[e] + so4[c]	Transport, Extracellular	0	5.1	0	505.05
sulfate transport via bicarbonate countertransport	hco3[c] + so4[e] => hco3[e] + so4[c]	Transport, Extracellular	0	10.2	0	1000
glutathione oxidoreductase	gthox[c] + h[c] + nadph[c] => gthrd[c] + nadp[c]	Glutamate metabolism	0	1	0	3
Adenosine deaminase	adn[c] + h2o[c] + h[c] => ins[c] + nh4[c]	Purine Catabolism	0	110.15	1	151.174
carnitine O-acetyltransferase, reverse direction, peroxisomal	accoa[x] + crn[x] <=> acrn[x] + coa[x]	Fatty Acid Metabolism	1	98.5225	9	183.776
L-Fucose exchange	fuc_DASH_L[e] <=>	Exchange	0	20	2	20
beta-carotene transport via diffusion	caro[e] <=> caro[c]	Transport, Extracellular	0	0.1	0	1
phosphoserine transaminase	3php[c] + glu_DASH_L[c] => akg[c] + pser_DASH_L[c]	Glycine, Serine, and Threonine Metabolism	0	0.1	0	283.437
1-pyrroline-5-carboxylate dehydrogenase, mitochondrial	1pyr5c[m] + h2o[m] + nad[m] => glu_DASH_L[m] + h[m] + nadh[m]	Glutamate metabolism	0	0.1	0	444.864
isoleucine transaminase, mitochondrial	akg[m] + ile_DASH_L[m] <=> 3mop[m] + glu_DASH_L[m]	Valine, Leucine, and Isoleucine Metabolism	-771.263	10	-410.159	10
glycine-cleavage complex (lipoylprotein) irreversible, mitochondrial	alpro[m] + thf[m] => dhlpro[m] + mlthf[m] + nh4[m]	Glycine, Serine, and Threonine Metabolism	0	27.3	0	280.4
Sulfate exchange	so4[e] <=>	Exchange	-10	0.2	-10	5.73433
3-Sulfoalanine carboxy-lyase	Lcyst[c] + h[c] => co2[c] + taur[c]	Taurine and hypotaurine metabolism	0	16.2	0.333333	16.2
acetyl-CoA synthetase	ac[c] + atp[c] + coa[c] => accoa[c] + amp[c] + ppi[c]	Glycolysis/Gluconeogenesis	0	189.158	1	254.165
Aminoacetone:oxygen oxidoreductase(deaminating)(flavin-containing)	aact[c] + h2o[c] + o2[c] => h2o2[c] + mthgxl[c] + nh4[c]	Glycine, Serine, and Threonine Metabolism	0	0.1	0	2
hydroxy coumarin exchange	hcoumarin[e] <=>	Exchange	0	0.1	0	1
Sphinganine 1-phosphate exchange	sph1p[e] <=>	Exchange	-10	25.4	-10	100.901
guanosine transport in via sodium symport	gsn[e] + na1[e] => gsn[c] + na1[c]	Transport, Extracellular	0	0.1	0	1000
inositol oxygenase	inost[c] + o2[c] => glcur[c] + h2o[c] + h[c]	Inositol Phosphate Metabolism	0	0.1	0	1
fatty acyl-CoA desaturase (n-C22:5CoA -> n-C22:6CoA)	clpndcoa[x] + h[x] + nadh[x] + o2[x] => c226coa[x] + h2o[x] + nad[x]	Fatty acid elongation	0	1	0	11
timnodonic acid exchange	tmndnc[e] <=>	Exchange	-10	-1	-10	2
down
fatty-acyl-CoA elongation (n-C18:3CoA)	h[c] + lnlncgcoa[c] + malcoa[c] + nadph[c] + o2[c] => co2[c] + coa[c] + dlnlcgcoa[c] + h2o[c] + nadp[c]	Fatty acid elongation	0	0.5	0	0.1
carnitine O-aceyltransferase, peroxisomal	crn[x] + ppcoa[x] <=> coa[x] + pcrn[x]	Carnitine shuttle	2	2.1	0	0.1
Taurocholic acid exchange	tchola[e] <=>	Exchange	0.9	1.08333	0	0.1
Vitamin D3 transport in mitochondria	vitd3[c] => vitd3[m]	Transport, Mitochondrial	1	1000	0	1000
orotate phosphoribosyltransferase	orot5p[c] + ppi[c] <=> orot[c] + prpp[c]	Pyrimidine Biosynthesis	-0.2	0	-1.03046	0
R total flux	R1coa_hs[c] => Rtotalcoa[c]	R Group Synthesis	20.5489	1000	0	1000
25-hydroxyvitamin D3 transport from mitochondria	25hvitd3[m] => 25hvitd3[c]	Transport, Mitochondrial	0.9	1000	0	1000
fatty acid transport via diffusion	arachd[e] <=> arachd[c]	Transport, Extracellular	2.4	10.1	0.9	10.1
Adrenaline secretion via secretory vesicle (ATP driven)	adrnl[c] + atp[c] + h2o[c] => adp[c] + adrnl[e] + h[c] + pi[c]	Transport, Extracellular	0	3.36667	0	0.033333
hexacosanoate (n-C26:0) exchange	hexc[e] <=>	Exchange	-5.88401	-1	-10	-1
dihydrofolate reversible lysosomal transport	dhf[c] <=> dhf[l]	Transport, Lysosomal	-48.2665	0	-85.664	0
keratan sulfate I exchange	ksi[e] <=>	Exchange	-10	0	-10	-1
spermidine synthase	ametam[c] + ptrc[c] => 5mta[c] + h[c] + spmd[c]	Urea cycle/amino group metabolism	2	2.25	0.5	2.25
hydroxypyruate transport, peroxisomal	hpyr[c] <=> hpyr[x]	Transport, Peroxisomal	-0.1	0	-2	0
hydrogen peroxide peroxisomal transport via diffusion	h2o2[c] <=> h2o2[x]	Transport, Peroxisomal	-4	47.3	-13.2	47.3
dihydroorotase	dhor_DASH_S[c] + h2o[c] <=> cbasp[c] + h[c]	Pyrimidine Biosynthesis	-0.2	0	-1.03046	0
C-4 methyl sterol oxidase	4mzym_int2[r] + nadp[r] + o2[r] => co2[r] + h[r] + nadph[r] + zym_int2[r]	Cholesterol Metabolism	0	1.05556	0	0.111111
fatty acid intracellular transport	arachdcoa[c] <=> arachdcoa[x]	Transport, Peroxisomal	-0.333333	0	-1.66667	0
lipid, flip-flop intracellular transport	dhcholestanate[m] <=> dhcholestanate[x]	Transport, Peroxisomal	1	1.1	0	0.1
Metanephrine exchange	mepi[e] <=>	Exchange	0	10.1	0	0.1
CoA transporter	coa[c] <=> coa[m]	Transport, Mitochondrial	-83.7978	9.1	-141.448	9.1
coumarin exchange	coumarin[e] <=>	Exchange	-0.1	0	-1	0
5-beta-cytochrome P450, family 27, subfamily A, polypeptide 1	h[m] + nadph[m] + o2[m] + xol7ah3[m] => h2o[m] + nadp[m] + xol7ah2al[m]	Bile Acid Biosynthesis	1	1.1	0	0.1
carnitine-propcarnitine carrier, peroxisomal	crn[c] + pcrn[x] => crn[x] + pcrn[c]	Transport, Peroxisomal	2	2.1	0	0.1
aspartate N-acetyltransferase, mitochondrial	accoa[m] + asp_DASH_L[m] => Nacasp[m] + coa[m] + h[m]	Alanine and Aspartate Metabolism	0	101.474	0	0.1
bile acid intracellular transport	dgchol[x] <=> dgchol[c]	Transport, Peroxisomal	1	1.08333	0	0.1
phosphatidate transport, nuclear	pa_hs[c] <=> pa_hs[n]	Transport, Nuclear	-11.3914	0	-20.1262	0
carnitine O-aceyltransferase, mitochondrial	coa[m] + pcrn[m] <=> crn[m] + ppcoa[m]	Carnitine shuttle	2	2.1	0	0.1
Adrenaline exchange	adrnl[e] <=>	Exchange	0	10.1	0	0.1
acyl-Coenzyme A oxidase 2, branched chain	dhcholoylcoa[x] + fadh2[x] + o2[x] => fad[x] + thcholoylcoa[x]	Bile Acid Biosynthesis	1	1.08333	0	0.1
L-proline reversible transport via proton symport	h[e] + pro_DASH_L[e] <=> h[c] + pro_DASH_L[c]	Transport, Extracellular	-1000	1.4	-1000	-8.05421
Cytosine exchange	csn[e] <=>	Exchange	-0.1	0	-10	0
ammonia peroxisomal transport	nh4[c] <=> nh4[x]	Transport, Peroxisomal	-1	0	-2.1	0
L-1-Pyrroline-3-hydroxy-5-carboxylate spontaneous conversion to L-4-Hydroxyglutamate semialdehyde, mitochondrial	1p3h5c[m] + h2o[m] + h[m] <=> 4hglusa[m]	Arginine and Proline Metabolism	-0.1	0	-1000	0
5-methylthioadenosine phosphorylase	5mta[c] + pi[c] => 5mdr1p[c] + ade[c]	Arginine and Proline Metabolism	3	3.5	1	3.5
5-Methylthio-5-deoxy-D-ribulose 1-phosphate dehydratase	5mdru1p[c] => dkmpp[c] + h2o[c]	Arginine and Proline Metabolism	3	3.5	1	3.5
uridine transport in nucleus	uri[c] <=> uri[n]	Transport, Nuclear	-69.6783	0	-123.332	0
citrate transport, mitochondrial	cit[c] + mal_DASH_L[m] <=> cit[m] + mal_DASH_L[c]	Transport, Mitochondrial	-192.066	8	-410.841	8
alcohol dehydrogenase (methanol)	meoh[c] + nad[c] <=> fald[c] + h[c] + nadh[c]	Miscellaneous	-57.2	10.1	-458.829	10.1
inositol 1,4-bisphosphate nuclear transport (diffusion)	mi14p[c] <=> mi14p[n]	Transport, Nuclear	-10.8732	0	-19.0888	0
fatty acid intracellular transport	tmndnccoa[c] <=> tmndnccoa[x]	Transport, Peroxisomal	-0.5	0.076923	-3	0
inositol 1-phosphate nuclear transport (diffusion)	mi1p_DASH_D[c] <=> mi1p_DASH_D[n]	Transport, Nuclear	-11.3914	0	-20.1262	0
taurine transport (sodium symport) (cytosol to peroxisome)	na1[c] + taur[c] <=> na1[x] + taur[x]	Taurine and hypotaurine metabolism	1	1.1	0	0.1
cytochrome P450, family 7, subfamily A, polypeptide 1	chsterol[r] + h[r] + nadph[r] + o2[r] => h2o[r] + nadp[r] + xol7a[r]	Bile Acid Biosynthesis	2	2.1	0	0.1
Methanol diffusion	meoh[e] <=> meoh[c]	Transport, Extracellular	-56.75	10	-458.829	10
fatty acid intracellular transport	occoa[c] <=> occoa[x]	Transport, Peroxisomal	-0.083333	0	-0.166667	0
Proline dehydrogenase	fad[c] + pro_DASH_L[c] => 1pyr5c[c] + fadh2[c] + h[c]	Arginine and Proline Metabolism	0	2.08333	0	0.144444
acyl-Coenzyme A oxidase 2, branched chain	cholcoas[x] + fadh2[x] + o2[x] => cholcoads[x] + fad[x] + h2o[x]	Bile Acid Biosynthesis	1	1.08333	0	0.1
L-histidine transport in via sodium symport	his_DASH_L[e] + na1[e] => his_DASH_L[c] + na1[c]	Transport, Extracellular	1	1000	1	10.1
lipid, flip-flop intracellular transport	xol7ah2[c] <=> xol7ah2[m]	Transport, Mitochondrial	1	1.1	0	0.1
alpha-methylacyl-CoA racemase (reductase)	dhcholestancoa[x] + o2[x] => dhcholoylcoa[x] + h2o[x]	Bile Acid Biosynthesis	1	1.08333	0	0.1
fatty-acyl-CoA elongation (n-C20:4CoA)	arachdcoa[c] + h[c] + malcoa[c] + nadph[c] + o2[c] => adrncoa[c] + co2[c] + coa[c] + h2o[c] + nadp[c]	Fatty acid elongation	0	0.5	0	0.1
Cytochrome P450 27	nadph[m] + o2[m] + xol7ah2al[m] => dhcholestanate[m] + h2o[m] + nadp[m]	Bile Acid Biosynthesis	1	1.1	0	0.1
peroxisomal thiolase 2	cholcoaone[x] + coa[x] => cholcoa[x] + ppcoa[x]	Bile Acid Biosynthesis	1	1.08333	0	0.1
Chenodeoxyglycocholate exchange	dgchol[e] <=>	Exchange	1	1.08333	0	0.1
L-lysine transport, nuclear	lys_DASH_L[c] <=> lys_DASH_L[n]	Transport, Nuclear	-88.765	0	-171.328	0
hydroxy-delta-5-steroid dehydrogenase, 3 beta- and steroid delta-isomerase 7	nad[r] + xol7a[r] => h[r] + nadh[r] + xol7aone[r]	Bile Acid Biosynthesis	0	2.1	0	0.1
bile acid intracellular transport	tchola[x] <=> tchola[c]	Transport, Peroxisomal	0.9	1.08333	0	0.1
glycine passive transport to peroxisome	gly[c] <=> gly[x]	Transport, Peroxisomal	0.9	2	-2	2
5,6,7,8-Tetrahydrofolate transport, diffusion, lysosomal	thf[c] <=> thf[l]	Transport, Lysosomal	-48.2665	0	-85.664	0
Glycerol exchange	glyc[e] <=>	Exchange	-10	28.3907	-10	-0.8
S-Adenosyl-L-methionine:catechol O-methyltransferase	adrnl[c] + amet[c] => ahcys[c] + h[c] + mepi[c]	Tyrosine metabolism	0	10.1	0	0.1
L-proline transport, mitochondrial	pro_DASH_L[c] <=> pro_DASH_L[m]	Transport, Mitochondrial	-628.53	2.3	-727.977	-7.15421
alpha-methylacyl-CoA racemase	cholcoar[x] => cholcoas[x]	Bile Acid Biosynthesis	1	1.08333	0	0.1
ATP synthase (four protons for one ATP)	adp[m] + h[c] + pi[m] => atp[m] + h2o[m] + h[m]	Oxidative Phosphorylation	9.49815	314.214	0	228.087
N-Acetyl-L-aspartate amidohydrolase	Nacasp[c] + h2o[c] => ac[c] + asp_DASH_L[c]	Alanine and Aspartate Metabolism	0	101.474	0	0.1
guanosine facilated transport in cytosol	gsn[e] <=> gsn[c]	Transport, Extracellular	-48.2797	40	-1000	40
purine-nucleoside phosphorylase	pi[c] + rnam[c] <=> h[c] + ncam[c] + r1p[c]	NAD Metabolism	-65.3553	-1	-115.219	-1
monoacylglycerol acyltransferase	Rtotalcoa[c] + mag_hs[c] => coa[c] + dag_hs[c]	Triacylglycerol Synthesis	0	159.043	0	0.1
aldo-keto reductase family 1, member D1 (delta 4-3-ketosteroid-5-beta-reductase)	h[c] + nadph[c] + xol7aone[c] => nadp[c] + xol7ah[c]	Bile Acid Biosynthesis	1	1.1	0	0.1
bile acid Coenzyme A: amino acid N-acyltransferase	cholcoa[x] + taur[x] => coa[x] + tchola[x]	Bile Acid Biosynthesis	0.9	1.08333	0	0.1
peroxisomal thiolase 2	coa[x] + dhocholoylcoa[x] => dgcholcoa[x] + ppcoa[x]	Bile Acid Biosynthesis	1	1.08333	0	0.1
formaldehyde dehydrogenase	fald[c] + gthrd[c] + nad[c] <=> Sfglutth[c] + h[c] + nadh[c]	Tyrosine metabolism	-56.6	10.3	-458.829	10.3
(+)-alpha-Pinene exchange	appnn[e] <=>	Exchange	-0.5	0	-1	0
L-4-hydroxyglutamate semialdehyde dehydrogenase, mitochondrial	4hglusa[m] + h2o[m] + nad[m] <=> e4hglu[m] + h[m] + nadh[m]	Arginine and Proline Metabolism	-0.1	0	-1000	0
pristcoa peroxisomal transport	pristcoa[x] <=> pristcoa[c]	Transport, Peroxisomal	-96.5329	0	-171.328	0
hydroxy-delta-5-steroid dehydrogenase, 3 beta- and steroid delta-isomerase 7	nadp[r] + xol7a[r] => h[r] + nadph[r] + xol7aone[r]	Bile Acid Biosynthesis	0	2.1	0	0.1
S-Adenosyl-L-homocysteine intracellular diffusion	ahcys[c] <=> ahcys[r]	Transport, Endoplasmic Reticular	-48.3439	0	-88.854	0
bile acid Coenzyme A: amino acid N-acyltransferase	dgcholcoa[x] + gly[x] => coa[x] + dgchol[x]	Bile Acid Biosynthesis	1	1.08333	0	0.1
DM sprm(c)	sprm[c] =>	Exchange	1	1.25	0	1.25
xenobiotic transport	hcoumarin[e] <=> hcoumarin[c]	Transport, Extracellular	-0.1	0	-1	0
Limonene exchange	limnen[e] <=>	Exchange	-0.5	0	-1	0
acetoacetate intracellular transport unknown mechanism	acac[c] <=> acac[x]	Transport, Peroxisomal	-98.1892	-1	-173.498	-1
O2 transport (diffusion)	o2[c] <=> o2[m]	Transport, Mitochondrial	-12	14.5	-22.1	10.5
Biotin reversible transport via proton symport	btn[e] + h[e] <=> btn[c] + h[c]	Transport, Extracellular	-193.166	0	-342.756	0
acetaldehyde mitochondrial diffusion	acald[m] <=> acald[c]	Transport, Mitochondrial	-83.1193	-1	-176.429	-1
sterol 12-alpha-hydroxylase	h[r] + nadph[r] + o2[r] + xol7aone[r] => h2o[r] + nadp[r] + xoldiolone[r]	Bile Acid Biosynthesis	0	1.08333	0	0.1
5-methylthioribose-1-phosphate isomerase	5mdr1p[c] <=> 5mdru1p[c]	Arginine and Proline Metabolism	3	3.5	1	3.5
noradrenaline N-methyltransferase	amet[c] + nrpphr[c] => adrnl[c] + ahcys[c] + h[c]	Tyrosine metabolism	0	10.1	0	0.1
L-cystine/glycine exchanger (cystine in)	Lcystin[e] + ser_DASH_L[c] => Lcystin[c] + ser_DASH_L[e]	Transport, Extracellular	0	10	0	0.1
R group to palmitate conversion	Rtotalcoa[c] <=> pmtcoa[c]	R Group Synthesis	-9.62395	1000	-52.8116	1000
taurine transport (sodium symport) (2:1)	na1[e] + taur[e] <=> na1[c] + taur[c]	Transport, Extracellular	-15.401	1.1	-16.7343	-1
5-beta-cholestane-3-alpha,7-alpha,12-alpha-triol 27-hydroxylase	h[m] + nadph[m] + o2[m] + xoltriol[m] => h2o[m] + nadp[m] + xoltetrol[m]	Bile Acid Biosynthesis	1	1.08333	0	0.1
fatty-acyl-CoA elongation (n-C20:4CoA)	h[c] + malcoa[c] + nadph[c] + o2[c] + strdnccoa[c] => co2[c] + coa[c] + eicostetcoa[c] + h2o[c] + nadp[c]	Fatty acid elongation	0	0.5	0	0.1
glycerol kinase	atp[c] + glyc[c] => adp[c] + glyc3p[c] + h[c]	Glycerophospholipid Metabolism	1	90.5517	1	10.2
xenobiotic transport	ebastineoh[e] <=> ebastineoh[c]	Transport, Extracellular	-0.5	0	-1	0
PA6 exchange	s2l2fn2m2masn[e] <=>	Exchange	-10	0	-10	-1
xenobiotic transport	5homeprazole[e] <=> 5homeprazole[c]	Transport, Extracellular	-0.5	0	-1	0
xenobiotic transport	carveol[e] <=> carveol[c]	Transport, Extracellular	-0.5	0	-1	0
aldo-keto reductase family 1, member C4 (chlordecone reductase; 3-alpha hydroxysteroid dehydrogenase, type I; dihydrodiol dehydrogenase 4)	h[c] + nadh[c] + xol7ah[c] => nad[c] + xol7ah2[c]	Bile Acid Biosynthesis	1	1.1	0	0.1
Vitamin D3 uptake	vitd3[e] => vitd3[c]	Transport, Extracellular	3.94444	1000	0.944444	1000
acetaldehyde reversible transport	acald[e] <=> acald[c]	Transport, Extracellular	-126.839	10	-261.374	10
pyruvate peroxisomal transport via proton symport	h[c] + pyr[c] <=> h[x] + pyr[x]	D-alanine metabolism	-1	0	-2	0
lipid, flip-flop intracellular transport	thcholstoic[m] <=> thcholstoic[x]	Transport, Peroxisomal	1	1.08333	0	0.1
fatty-acyl-CoA elongation (n-C20:5CoA)	h[c] + malcoa[c] + nadph[c] + o2[c] + tmndnccoa[c] => clpndcoa[c] + co2[c] + coa[c] + h2o[c] + nadp[c]	Fatty acid elongation	0	0.5	0	0.1
hydroxysteroid (17-beta) dehydrogenase 4	cholcoads[x] + h[x] + nadph[x] + o2[x] => cholcoaone[x] + h2o[x] + nadp[x]	Bile Acid Biosynthesis	1	1.08333	0	0.1
hydroxysteroid (17-beta) dehydrogenase 4	h[x] + nadph[x] + o2[x] + thcholoylcoa[x] => dhocholoylcoa[x] + h2o[x] + nadp[x]	Bile Acid Biosynthesis	1	1.08333	0	0.1
fatty-acid--CoA ligase	atp[c] + coa[c] + dcsptn1[c] <=> amp[c] + dcsptn1coa[c] + ppi[c]	Fatty acid activation	1	10	-9	10
Very-long-chain-fatty-acid-CoA ligase	atp[x] + coa[x] + dhcholestanate[x] => amp[x] + dhcholestancoa[x] + ppi[x]	Bile Acid Biosynthesis	1	1.1	0	0.1
FADH2 transporter, peroxisomal	fadh2[c] <=> fadh2[x]	Transport, Peroxisomal	2	2.08333	0	0.1
beta-Carotene exchange	caro[e] <=>	Exchange	-0.1	0	-1	0
phosphatidylethanolamine flippase	atp[c] + h2o[c] + pe_hs[e] => adp[c] + h[c] + pe_hs[c] + pi[c]	Transport, Extracellular	1	10	0	10
fatty acid intracellular transport	odecoa[c] <=> odecoa[x]	Transport, Peroxisomal	-0.111111	0	-0.222222	0
omeprazole exchange	omeprazole[e] <=>	Exchange	-0.5	0	-1	0
lipid, flip-flop intracellular transport	xoltriol[c] <=> xoltriol[m]	Transport, Mitochondrial	1	1.08333	0	0.1
UDPGlcA endoplasmic reticulum transport via UMP antiport	udpglcur[r] + ump[c] <=> udpglcur[c] + ump[r]	Transport, Endoplasmic Reticular	-38.5857	10	-62.6018	10
glycine reversible transport via proton symport	gly[e] + h[e] <=> gly[c] + h[c]	Transport, Extracellular	-1000	1000	-1000	186.538
ceramide transport protein	gluside_hs[c] <=> gluside_hs[r]	Transport, Endoplasmic Reticular	-65.3553	-1	-115.219	-1
spermine synthase	ametam[c] + spmd[c] => 5mta[c] + h[c] + sprm[c]	Urea cycle/amino group metabolism	1	1.25	0	1.25
adenosylmethionine decarboxylase	amet[c] + h[c] => ametam[c] + co2[c]	Arginine and Proline Metabolism	3	3.5	1	3.5
formate-tetrahydrofolate ligase	atp[c] + for[c] + thf[c] <=> 10fthf[c] + adp[c] + pi[c]	Folate Metabolism	-52.1	14.75	-473.974	14.75
10-Formyltetrahydrofolate lysosomal transport via diffusion	10fthf[c] <=> 10fthf[l]	Transport, Lysosomal	-48.2665	0	-85.664	0
5-beta-cholestane-3-alpha,7-alpha,12-alpha-triol 27-hydroxylase	nadp[m] + xoltetrol[m] => h[m] + nadph[m] + thcholst[m]	Bile Acid Biosynthesis	1	1.08333	0	0.1
glycerol transport via channel	glyc[c] <=> glyc[e]	Transport, Extracellular	-10.1	28.2988	-10.1	-0.9
transport into the mitochondria from cytosol (carnitine)	pcrn[c] => pcrn[m]	Carnitine shuttle	2	2.1	0	0.1
Propionate exchange	ppa[e] <=>	Exchange	-10	0	-10	-2
superoxide anion transport via diffusion (mitochondria)	o2s[c] <=> o2s[m]	Transport, Mitochondrial	-0.010152	4	-0.020305	4
citrate transport via sodium symport	cit[e] + na1[e] <=> cit[c] + na1[c]	Transport, Extracellular	-65.8829	10.1	-155.585	10.1
Biotin transport, nuclear	btn[c] <=> btn[n]	Transport, Nuclear	-96.5329	0	-171.328	0
phosphatidate scramblase	pa_hs[c] <=> pa_hs[r]	Transport, Endoplasmic Reticular	-96.5916	0	-171.428	0
xenobiotic transport	ebastine[r] <=> ebastine[c]	Transport, Endoplasmic Reticular	-0.5	0	-1	0
metanephrine secretion via secretory vesicle (ATP driven)	atp[c] + h2o[c] + mepi[c] => adp[c] + h[c] + mepi[e] + pi[c]	Transport, Extracellular	0	3.36667	0	0.033333
GMP nuclear transport	gmp[c] <=> gmp[n]	Transport, Nuclear	-0.1	0	-1.30102	0
sphingosine intracellular transport	sphings[c] <=> sphings[r]	Transport, Endoplasmic Reticular	-194.066	-1	-343.656	-1
lipase	dag_hs[c] + h2o[c] => Rtotal[c] + h[c] + mag_hs[c]	Triacylglycerol Synthesis	0	159.043	0	0.1
xenobiotic transport	whhdca[e] <=> whhdca[c]	Transport, Extracellular	-0.5	0	-1	0
S-Formylglutathione hydralase	Sfglutth[c] + h2o[c] <=> for[c] + gthrd[c] + h[c]	Tyrosine metabolism	-56.6	10.3	-458.829	10.3
Very-long-chain-fatty-acid-CoA ligase	atp[x] + coa[x] + thcholstoic[x] => amp[x] + cholcoar[x] + ppi[x]	Bile Acid Biosynthesis	1	1.08333	0	0.1
N-acetyl-L-aspartate transport (mitochondria to cytosol)	Nacasp[m] => Nacasp[c]	Transport, Mitochondrial	0	101.474	0	0.1
H transporter, peroxisome	h[c] <=> h[x]	Transport, Peroxisomal	-86.5329	13	-163.333	12
aldo-keto reductase family 1, member D1 (delta 4-3-ketosteroid-5-beta-reductase)	h[c] + nadph[c] + xoldiolone[c] => nadp[c] + xoldioloneh[c]	Bile Acid Biosynthesis	1	1.08333	0	0.1
aldo-keto reductase family 1, member C4 (chlordecone reductase; 3-alpha hydroxysteroid dehydrogenase, type I; dihydrodiol dehydrogenase 4)	h[c] + nadh[c] + xoldioloneh[c] => nad[c] + xoltriol[c]	Bile Acid Biosynthesis	1	1.08333	0	0.1
xenobiotic transport	apnnox[e] <=> apnnox[c]	Transport, Extracellular	-0.5	0	-1	0
coenzyme A transport, peroxisomal	coa[c] <=> coa[x]	Transport, Peroxisomal	-104.189	-7	-179.498	-7
xenobiotic transport	perillyl[e] <=> perillyl[c]	Transport, Extracellular	-0.5	0	-1	0
phosphatidylserine flippase	atp[c] + h2o[c] + ps_hs[e] => adp[c] + h[c] + pi[c] + ps_hs[c]	Transport, Extracellular	1	10	0	10
lipase	h2o[c] + mag_hs[c] => Rtotal2[c] + glyc[c] + h[c]	Triacylglycerol Synthesis	0	80.4517	0	0.1
sterol 12-alpha-hydroxylase (nadh)	h[r] + nadh[r] + o2[r] + xol7aone[r] => h2o[r] + nad[r] + xoldiolone[r]	Bile Acid Biosynthesis	0	1.08333	0	0.1
2,3-diketo-5-methylthio-1-phosphopentane degradation reaction	dkmpp[c] + h2o[c] + o2[c] => 2kmb[c] + for[c] + h[c] + pi[c]	Arginine and Proline Metabolism	3	3.5	1	3.5
mannose-6-phosphate isomerase	man6p[c] <=> f6p[c]	Fructose and Mannose Metabolism	-21.7118	100	-76.1197	97.2661
25-hydroxyvitamin D3 transport from cytoplasm	25hvitd3[c] => 25hvitd3[e]	Transport, Extracellular	0.9	1000	0	1000
(R)-Pantothenate exchange	pnto_DASH_R[e] <=>	Exchange	-4.04151	-1	-7.45479	-1
deoxyribose transport via diffusion	drib[e] <=> drib[c]	Transport, Extracellular	-62.0112	10	-143.967	10
5-beta-cholestane-3-alpha,7-alpha,12-alpha-triol 27-hydroxylase	nadph[m] + o2[m] + thcholst[m] => h2o[m] + nadp[m] + thcholstoic[m]	Bile Acid Biosynthesis	1	1.08333	0	0.1
5-beta-cytochrome P450, family 27, subfamily A, polypeptide 1	h[m] + nadph[m] + o2[m] + xol7ah2[m] => h2o[m] + nadp[m] + xol7ah3[m]	Bile Acid Biosynthesis	1	1.1	0	0.1
fatty acid transport via diffusion	tmndnc[e] <=> tmndnc[c]	Transport, Extracellular	1	10	-2	10
xenobiotic transport	whttdca[e] <=> whttdca[c]	Transport, Extracellular	-0.5	0	-1	0
fatty-acid--CoA ligase	atp[c] + coa[c] + tmndnc[c] <=> amp[c] + ppi[c] + tmndnccoa[c]	Fatty acid activation	1	10	-2	10
Histamine exchange	hista[e] <=>	Exchange	-1	10	-2	10
IMP cyclohydrolase	h2o[c] + imp[c] <=> fprica[c]	IMP Biosynthesis	-21.0218	-1	-42.1209	-1
dihydroceramide desaturase	dhcrm_hs[c] + fad[c] => crm_hs[c] + fadh2[c]	Sphingolipid Metabolism	1	3.08333	1	1.14444
glucose-6-phosphate dehydrogenase, endoplasmic reticulum	g6p[r] + nad[r] <=> 6pgl[r] + h[r] + nadh[r]	Pentose Phosphate Pathway	-1000	1.45833	-1000	-0.5
phosphate transporter, mitochondrial	h[c] + pi[c] <=> h[m] + pi[m]	Transport, Mitochondrial	-1000	332.817	-1000	-9.0456
NO transport (diffusion)	no[e] <=> no[c]	Transport, Extracellular	-0.25	0	-0.5	0
L-Histidine exchange	his_DASH_L[e] <=>	Exchange	-10	0	-10	-0.9
ebastine exchange	ebastine[e] <=>	Exchange	-0.5	0	-1	0
